# Supplementary material for: Prediction of Functional Consequences of Missense Mutations in ANO4 Gene
Source: Int J Mol Sci. 2021 Mar 8;22(5):2732. doi: 10.3390/ijms22052732 (PMC7962975; doi:10.3390/ijms22052732)
Supplement: Supplementary file 1 [file ijms-22-02732-s001.zip › ijms-1126224-Supplementary material/Supplementary Table.xlsx]

## Sheet: Table S1
Chromosome	Position	rsID	Reference	Alternate	Consequence	Protein Consequence	Transcript Consequence	Annotation	Allele Frequency
12	101368592	rs749904401	T	A	c.*16T>A		c.*16T>A	3_prime_UTR_variant	3.97693e-06
12	101368593	rs1175888507	C	T	c.*17C>T		c.*17C>T	3_prime_UTR_variant	3.18695e-05
12	101368596	rs1419676885	C	CGA	c.*20_*21insGA		c.*20_*21insGA	3_prime_UTR_variant	3.97744e-06
12	101368597	rs1164162021	T	C	c.*21T>C		c.*21T>C	3_prime_UTR_variant	3.97697e-06
12	101368610	rs1459788882	G	A	c.*34G>A		c.*34G>A	3_prime_UTR_variant	3.97934e-06
12	101368611	rs1327890341	C	G	c.*35C>G		c.*35C>G	3_prime_UTR_variant	3.98308e-06
12	101368613	rs1394894594	G	C	c.*37G>C		c.*37G>C	3_prime_UTR_variant	3.99917e-06
12	101368590	rs1175664047	T	A	c.*14T>A		c.*14T>A	3_prime_UTR_variant	7.95418e-06
12	101368582	rs764744094	G	A	c.*6G>A		c.*6G>A	3_prime_UTR_variant	1.59086e-05
12	101368577	rs376727483	C	T	c.*1C>T		c.*1C>T	3_prime_UTR_variant	2.1217e-05
12	101127589	rs1348379239	TGCAACGACGG	T	p.Thr22AlafsTer11	p.Thr22AlafsTer11	c.64_73delACGACGGGCA	frameshift_variant	7.48189e-06
12	101295590	rs767722041	TA	T	p.Asn10MetfsTer21	p.Asn10MetfsTer21	c.29delA	frameshift_variant	4.02972e-06
12	101316030	rs1164408407	C	CAGGT	p.Leu29ValfsTer9	p.Leu29ValfsTer9	c.84_85insGTAG	frameshift_variant	7.43251e-06
12	101333110	rs780679990	A	AT	p.Leu26SerfsTer3	p.Leu26SerfsTer3	c.75dupT	frameshift_variant	3.98479e-06
12	101336234	rs761331912	G	GA	p.Ser93IlefsTer6	p.Ser93IlefsTer6	c.276dupA	frameshift_variant	3.98391e-06
12	101336257	rs1364045600	AAG	A	p.Glu101SerfsTer3	p.Glu101SerfsTer3	c.301_302delGA	frameshift_variant	3.98375e-06
12	101413904	rs1439932616	GA	G	p.Asn243ThrfsTer5	p.Asn243ThrfsTer5	c.728delA	frameshift_variant	3.19714e-05
12	101433814	rs1167810704	T	TG	p.Val294ArgfsTer4	p.Val294ArgfsTer4	c.878dupG	frameshift_variant	3.99058e-06
12	101433853	rs1213182559	AG	A	c.914+1delG		c.914+1delG	frameshift_variant	4.0627e-06
12	101436196	rs774142039	ATTGT	A	p.Phe335SerfsTer37	p.Phe335SerfsTer37	c.1004_1007delTTGT	frameshift_variant	3.9781e-06
12	101442118	rs1366254446	GGTAACCCACCTTTT	G	p.Val383Ter	p.Val383Ter	c.1147_1160delGTAACCCACCTTTT	frameshift_variant	3.18817e-05
12	101488036	rs548775355	CTA	C	p.Tyr534Ter	p.Tyr534Ter	c.1601_1602delAT	frameshift_variant	3.98858e-06
12	101490411	rs1302014144	AT	A	p.Phe578SerfsTer14	p.Phe578SerfsTer14	c.1733delT	frameshift_variant	4.00782e-06
12	101491469	rs1208308981	AG	A	p.Arg596SerfsTer4	p.Arg596SerfsTer4	c.1788delG	frameshift_variant	3.18451e-05
12	101493382	rs1259172615	GA	G	p.Val645TyrfsTer11	p.Val645TyrfsTer11	c.1932delA	frameshift_variant	4.1768e-06
12	101504262	rs1337641247	GA	G	p.Ile710PhefsTer16	p.Ile710PhefsTer16	c.2128delA	frameshift_variant	3.18715e-05
12	101510508	rs778644824	C	CT	p.Glu801Ter	p.Glu801Ter	c.2400dupT	frameshift_variant	3.97766e-06
12	101510571	rs201602807	C	CT	p.Cys821LeufsTer8	p.Cys821LeufsTer8	c.2461dupT	frameshift_variant	3.97969e-06
12	101520820	rs753200419	G	GA	p.Ala914SerfsTer12	p.Ala914SerfsTer12	c.2739dupA	frameshift_variant	3.18451e-05
12	101490360	rs376628514	AATGT	A	p.Met561PhefsTer8	p.Met561PhefsTer8	c.1681_1684delATGT	frameshift_variant	7.97709e-06
12	101505455	rs1377270406	GA	G	p.Pro772LeufsTer17	p.Pro772LeufsTer17	c.2313delA	frameshift_variant	8.1367e-06
12	101133726	rs887474072	CTT	C	p.Phe68ArgfsTer19	p.Phe68ArgfsTer19	c.202_203delTT	frameshift_variant	2.97938e-05
12	101433755	rs749212747	C	CG	p.Ile273HisfsTer15	p.Ile273HisfsTer15	c.815_816insG	frameshift_variant	1.77262e-05
12	101488054	rs1409708533	GCTT	G	p.Leu541del	p.Leu541del	c.1620_1622delTCT	inframe_deletion	3.98724e-06
12	101510465	rs770835017	TTGGCTA	T	p.Gly786_Tyr787del	p.Gly786_Tyr787del	c.2357_2362delGCTATG	inframe_deletion	3.97772e-06
12	101295539	rs764282073	CCCA	C	p.Pro160del	p.Pro160del	c.478_480delCCA	inframe_deletion	7.95691e-06
12	101520808	rs763279898	GGAA	G	p.Lys910del	p.Lys910del	c.2730_2732delGAA	inframe_deletion	7.97162e-06
12	101295580	rs759758819	CTGGAATCACTAA	C	p.Ile8_Gly11del	p.Ile8_Gly11del	c.23_34delTCACTAATGGAA	inframe_deletion	5.68747e-05
12	101127489		A	T	c.23-63A>T		c.23-63A>T	intron_variant	3.1841e-05
12	101127503	rs1341587270	G	A	c.23-49G>A		c.23-49G>A	intron_variant	3.18451e-05
12	101127526	rs1016260430	C	T	c.23-26C>T		c.23-26C>T	intron_variant	7.89914e-06
12	101127528	rs1221044744	T	G	c.23-24T>G		c.23-24T>G	intron_variant	7.85225e-06
12	101127529	rs764666452	C	T	c.23-23C>T		c.23-23C>T	intron_variant	7.85867e-06
12	101127540	rs1272926441	T	C	c.23-12T>C		c.23-12T>C	intron_variant	3.18451e-05
12	101127542	rs1312711744	T	C	c.23-10T>C		c.23-10T>C	intron_variant	7.64783e-06
12	101127649	rs754770345	T	C	c.106+14T>C		c.106+14T>C	intron_variant	8.67528e-06
12	101127659	rs1405121682	T	C	c.106+24T>C		c.106+24T>C	intron_variant	3.18634e-05
12	101127675	rs995914274	T	G	c.106+40T>G		c.106+40T>G	intron_variant	8.70519e-06
12	101127679	rs1328352487	G	T	c.106+44G>T		c.106+44G>T	intron_variant	3.18471e-05
12	101127697		T	A	c.106+62T>A		c.106+62T>A	intron_variant	3.18634e-05
12	101127702	rs887315518	G	T	c.106+67G>T		c.106+67G>T	intron_variant	3.18532e-05
12	101133585	rs1353994037	A	G	c.107-47A>G		c.107-47A>G	intron_variant	7.52502e-06
12	101133608	rs745942564	C	T	c.107-24C>T		c.107-24C>T	intron_variant	7.47854e-06
12	101133609	rs1324351474	A	G	c.107-23A>G		c.107-23A>G	intron_variant	3.18593e-05
12	101133897		T	A	c.358+14T>A		c.358+14T>A	intron_variant	7.50323e-06
12	101133916	rs866816940	C	G	c.358+33C>G		c.358+33C>G	intron_variant	3.1841e-05
12	101133924	rs1291987702	G	A	c.358+41G>A		c.358+41G>A	intron_variant	3.1841e-05
12	101133925	rs1237529812	T	C	c.358+42T>C		c.358+42T>C	intron_variant	7.5753e-06
12	101133932	rs1437542102	T	A	c.358+49T>A		c.358+49T>A	intron_variant	7.59152e-06
12	101133939	rs1194581760	A	T	c.358+56A>T		c.358+56A>T	intron_variant	3.18512e-05
12	101133945	rs984303093	T	C	c.358+62T>C		c.358+62T>C	intron_variant	3.18512e-05
12	101295359	rs992724728	C	G	c.-140-65C>G		c.-140-65C>G	intron_variant	3.18309e-05
12	101295360	rs767870031	G	A	c.-140-64G>A		c.-140-64G>A	intron_variant	3.1835e-05
12	101295402	rs1392231971	A	G	c.-140-22A>G		c.-140-22A>G	intron_variant	4.93749e-06
12	101295407	rs765865107	G	A	c.-140-17G>A		c.-140-17G>A	intron_variant	4.75588e-06
12	101295633	rs758352662	A	G	c.55+15A>G		c.55+15A>G	intron_variant	4.36091e-06
12	101295638	rs767526934	A	G	c.55+20A>G		c.55+20A>G	intron_variant	4.48229e-06
12	101295639	rs1365653422	A	G	c.55+21A>G		c.55+21A>G	intron_variant	4.53149e-06
12	101295646	rs1239182721	C	T	c.55+28C>T		c.55+28C>T	intron_variant	4.65289e-06
12	101295647	rs1283366017	C	G	c.55+29C>G		c.55+29C>G	intron_variant	4.71974e-06
12	101295647	rs1283366017	C	T	c.55+29C>T		c.55+29C>T	intron_variant	3.18451e-05
12	101295668	rs749573877	C	T	c.55+50C>T		c.55+50C>T	intron_variant	5.3209e-06
12	101295677	rs942242252	C	T	c.55+59C>T		c.55+59C>T	intron_variant	3.18431e-05
12	101295690	rs1038399160	T	C	c.55+72T>C		c.55+72T>C	intron_variant	3.1839e-05
12	101315955	rs1192218520	A	C	c.56-17138A>C		c.56-17138A>C	intron_variant	1.18663e-05
12	101315957	rs914794236	T	C	c.56-17136T>C		c.56-17136T>C	intron_variant	1.13577e-05
12	101316124	rs1015346855	A	G	c.56-16969A>G		c.56-16969A>G	intron_variant	3.18593e-05
12	101316134	rs971413663	C	A	c.56-16959C>A		c.56-16959C>A	intron_variant	8.67754e-06
12	101316142	rs1411921756	G	C	c.56-16951G>C		c.56-16951G>C	intron_variant	8.85442e-06
12	101316153	rs1165749720	A	G	c.56-16940A>G		c.56-16940A>G	intron_variant	1.00392e-05
12	101316163	rs1203281231	T	G	c.56-16930T>G		c.56-16930T>G	intron_variant	3.18634e-05
12	101316169	rs952314904	G	A	c.56-16924G>A		c.56-16924G>A	intron_variant	3.18756e-05
12	101333019	rs775434650	T	A	c.56-74T>A		c.56-74T>A	intron_variant	3.18613e-05
12	101333039	rs1218640375	C	T	c.56-54C>T		c.56-54C>T	intron_variant	3.18654e-05
12	101333057	rs1329290937	T	G	c.56-36T>G		c.56-36T>G	intron_variant	4.13455e-06
12	101333061	rs1356035512	C	T	c.56-32C>T		c.56-32C>T	intron_variant	4.12769e-06
12	101333062	rs764890324	C	G	c.56-31C>G		c.56-31C>G	intron_variant	3.18695e-05
12	101333062	rs764890324	C	T	c.56-31C>T		c.56-31C>T	intron_variant	4.14219e-06
12	101333066	rs763996112	C	G	c.56-27C>G		c.56-27C>G	intron_variant	4.01558e-06
12	101333069	rs762811647	A	G	c.56-24A>G		c.56-24A>G	intron_variant	4.00811e-06
12	101333071	rs766302054	A	G	c.56-22A>G		c.56-22A>G	intron_variant	4.00519e-06
12	101333076	rs1459789962	A	G	c.56-17A>G		c.56-17A>G	intron_variant	3.18776e-05
12	101333084	rs751555514	T	C	c.56-9T>C		c.56-9T>C	intron_variant	3.99371e-06
12	101333238	rs1393002767	A	G	c.192+9A>G		c.192+9A>G	intron_variant	4.00596e-06
12	101333241	rs375912800	T	C	c.192+12T>C		c.192+12T>C	intron_variant	4.00439e-06
12	101333250	rs1371389728	A	G	c.192+21A>G		c.192+21A>G	intron_variant	3.18654e-05
12	101333255	rs758802265	T	C	c.192+26T>C		c.192+26T>C	intron_variant	4.02223e-06
12	101333266	rs1417242900	A	T	c.192+37A>T		c.192+37A>T	intron_variant	4.05052e-06
12	101333278	rs780500574	A	G	c.192+49A>G		c.192+49A>G	intron_variant	4.12909e-06
12	101333302	rs879137039	C	T	c.192+73C>T		c.192+73C>T	intron_variant	3.18654e-05
12	101336095	rs1369483667	A	G	c.193-60A>G		c.193-60A>G	intron_variant	3.18471e-05
12	101336106	rs1436364978	C	T	c.193-49C>T		c.193-49C>T	intron_variant	4.44943e-06
12	101336113	rs747691032	T	G	c.193-42T>G		c.193-42T>G	intron_variant	4.43593e-06
12	101336118	rs1373603311	G	A	c.193-37G>A		c.193-37G>A	intron_variant	4.43754e-06
12	101336123	rs769246153	A	G	c.193-32A>G		c.193-32A>G	intron_variant	4.18088e-06
12	101336128	rs1351790072	AACTGGTC	A	c.193-26_193-20delACTGGTC		c.193-26_193-20delACTGGTC	intron_variant	4.12548e-06
12	101336135	rs1207189426	C	T	c.193-20C>T		c.193-20C>T	intron_variant	4.08831e-06
12	101336143	rs748981819	C	T	c.193-12C>T		c.193-12C>T	intron_variant	4.04721e-06
12	101336324	rs773437085	T	A	c.351+11T>A		c.351+11T>A	intron_variant	4.0836e-06
12	101336328	rs373665251	T	G	c.351+15T>G		c.351+15T>G	intron_variant	4.0937e-06
12	101336331	rs935081115	A	G	c.351+18A>G		c.351+18A>G	intron_variant	4.10166e-06
12	101336343	rs1250710140	T	C	c.351+30T>C		c.351+30T>C	intron_variant	4.16854e-06
12	101336344	rs774495334	A	T	c.351+31A>T		c.351+31A>T	intron_variant	4.16403e-06
12	101336346	rs767814692	A	G	c.351+33A>G		c.351+33A>G	intron_variant	4.23765e-06
12	101336347	rs369563297	T	C	c.351+34T>C		c.351+34T>C	intron_variant	4.23438e-06
12	101336352	rs1463790791	A	G	c.351+39A>G		c.351+39A>G	intron_variant	4.4096e-06
12	101365010	rs903344037	C	T	c.352-74C>T		c.352-74C>T	intron_variant	3.18431e-05
12	101365034	rs374148629	G	C	c.352-50G>C		c.352-50G>C	intron_variant	4.23722e-06
12	101365040	rs778511501	GC	G	c.352-42delC		c.352-42delC	intron_variant	4.16077e-06
12	101365040	rs778511501	G	T	c.352-44G>T		c.352-44G>T	intron_variant	4.16077e-06
12	101365193	rs1231821132	A	G	c.452+9A>G		c.452+9A>G	intron_variant	4.019e-06
12	101365193	rs1231821132	A	T	c.452+9A>T		c.452+9A>T	intron_variant	4.019e-06
12	101365196	rs1281933450	T	C	c.452+12T>C		c.452+12T>C	intron_variant	4.0245e-06
12	101365207	rs754876527	C	T	c.452+23C>T		c.452+23C>T	intron_variant	4.06716e-06
12	101365209	rs982878859	ACTCT	A	c.452+30_452+33delCTCT		c.452+30_452+33delCTCT	intron_variant	4.08307e-06
12	101365211	rs757529775	T	TCTCTCTG	c.452+30_452+36dupCTCTGCT		c.452+30_452+36dupCTCTGCT	intron_variant	4.08067e-06
12	101365212	rs781254474	C	G	c.452+28C>G		c.452+28C>G	intron_variant	4.10698e-06
12	101365216	rs748136754	C	T	c.452+32C>T		c.452+32C>T	intron_variant	4.12555e-06
12	101365220	rs1195901852	T	C	c.452+36T>C		c.452+36T>C	intron_variant	4.17059e-06
12	101365220	rs1195901852	T	A	c.452+36T>A		c.452+36T>A	intron_variant	4.17059e-06
12	101365229	rs1439309319	GT	G	c.452+46delT		c.452+46delT	intron_variant	4.26403e-06
12	101368528	rs771096911	T	G	c.453-95T>G		c.453-95T>G	intron_variant	3.99661e-06
12	101368534	rs746047695	C	T	c.453-89C>T		c.453-89C>T	intron_variant	3.99307e-06
12	101368537	rs772191337	C	T	c.453-86C>T		c.453-86C>T	intron_variant	3.99128e-06
12	101368539	rs1305341822	A	G	c.453-84A>G		c.453-84A>G	intron_variant	3.98794e-06
12	101368689	rs776990326	G	A	c.497+22G>A		c.497+22G>A	intron_variant	3.97725e-06
12	101368690	rs1356121293	A	T	c.497+23A>T		c.497+23A>T	intron_variant	3.97728e-06
12	101368702	rs762238316	T	G	c.497+35T>G		c.497+35T>G	intron_variant	3.97804e-06
12	101368704	rs1352979598	T	C	c.497+37T>C		c.497+37T>C	intron_variant	3.97823e-06
12	101368706	rs1416116184	T	C	c.497+39T>C		c.497+39T>C	intron_variant	3.97871e-06
12	101368719	rs773826116	G	A	c.497+52G>A		c.497+52G>A	intron_variant	3.98124e-06
12	101368720	rs1180144232	C	T	c.497+53C>T		c.497+53C>T	intron_variant	3.18532e-05
12	101368722	rs1382986708	C	G	c.497+55C>G		c.497+55C>G	intron_variant	3.18492e-05
12	101368723	rs1443528793	C	G	c.497+56C>G		c.497+56C>G	intron_variant	3.18532e-05
12	101368730	rs1018566135	G	A	c.497+63G>A		c.497+63G>A	intron_variant	3.18431e-05
12	101381267	rs1218248878	G	A	c.498-50G>A		c.498-50G>A	intron_variant	3.18634e-05
12	101381268	rs1308488120	G	A	c.498-49G>A		c.498-49G>A	intron_variant	3.18552e-05
12	101381269	rs1210389349	C	T	c.498-48C>T		c.498-48C>T	intron_variant	4.23869e-06
12	101381274	rs1486660137	C	T	c.498-43C>T		c.498-43C>T	intron_variant	4.17809e-06
12	101381275	rs1488013344	T	C	c.498-42T>C		c.498-42T>C	intron_variant	3.18552e-05
12	101381278	rs1188753977	C	T	c.498-39C>T		c.498-39C>T	intron_variant	4.13503e-06
12	101381288	rs765955159	C	T	c.498-29C>T		c.498-29C>T	intron_variant	3.18512e-05
12	101381290	rs751217686	T	G	c.498-27T>G		c.498-27T>G	intron_variant	4.04469e-06
12	101381294	rs116765257	G	A	c.498-23G>A		c.498-23G>A	intron_variant	4.02998e-06
12	101381308	rs1436270001	G	T	c.498-9G>T		c.498-9G>T	intron_variant	3.99479e-06
12	101381464	rs1159792480	T	G	c.629+16T>G		c.629+16T>G	intron_variant	4.0059e-06
12	101381470	rs771761146	C	G	c.629+22C>G		c.629+22C>G	intron_variant	4.01819e-06
12	101381478	rs1397094921	A	C	c.629+30A>C		c.629+30A>C	intron_variant	4.03734e-06
12	101381478	rs1397094921	A	G	c.629+30A>G		c.629+30A>G	intron_variant	4.03734e-06
12	101381499	rs1307357984	T	C	c.629+51T>C		c.629+51T>C	intron_variant	3.18552e-05
12	101381517	rs1371426938	G	A	c.629+69G>A		c.629+69G>A	intron_variant	3.18492e-05
12	101413773	rs750407327	G	A	c.630-39G>A		c.630-39G>A	intron_variant	4.08053e-06
12	101413773	rs750407327	G	T	c.630-39G>T		c.630-39G>T	intron_variant	4.08053e-06
12	101413786	rs780681261	C	CT	c.630-24dupT		c.630-24dupT	intron_variant	4.05927e-06
12	101413788	rs762232747	T	G	c.630-24T>G		c.630-24T>G	intron_variant	4.05791e-06
12	101413789	rs752814203	G	A	c.630-23G>A		c.630-23G>A	intron_variant	4.05676e-06
12	101413799	rs754227512	T	C	c.630-13T>C		c.630-13T>C	intron_variant	4.05223e-06
12	101413927	rs780490052	T	C	c.736+9T>C		c.736+9T>C	intron_variant	4.06699e-06
12	101413959	rs774215931	G	T	c.736+41G>T		c.736+41G>T	intron_variant	4.42161e-06
12	101413967	rs760773995	C	G	c.736+49C>G		c.736+49C>G	intron_variant	4.51932e-06
12	101430803	rs1399290097	T	TA	c.737-69dupA		c.737-69dupA	intron_variant	3.18512e-05
12	101430805	rs1158958207	T	C	c.737-68T>C		c.737-68T>C	intron_variant	3.18431e-05
12	101430826	rs764126299	G	A	c.737-47G>A		c.737-47G>A	intron_variant	3.99738e-06
12	101430830	rs1297794160	T	G	c.737-43T>G		c.737-43T>G	intron_variant	4.00189e-06
12	101430832	rs776860930	A	C	c.737-41A>C		c.737-41A>C	intron_variant	3.99936e-06
12	101430834	rs762153459	A	C	c.737-39A>C		c.737-39A>C	intron_variant	3.99878e-06
12	101430843	rs750808163	T	G	c.737-30T>G		c.737-30T>G	intron_variant	3.99039e-06
12	101430845	rs373681887	A	G	c.737-28A>G		c.737-28A>G	intron_variant	3.98889e-06
12	101430852	rs1189604803	T	C	c.737-21T>C		c.737-21T>C	intron_variant	3.98711e-06
12	101430937	rs1426153382	CTG	C	c.792+11_792+12delGT		c.792+11_792+12delGT	intron_variant	3.98572e-06
12	101430939	rs1418097576	G	A	c.792+11G>A		c.792+11G>A	intron_variant	3.99377e-06
12	101430943	rs368989983	TTAATC	T	c.792+17_792+21delAATCT		c.792+17_792+21delAATCT	intron_variant	4.01548e-06
12	101430943	rs368989983	T	C	c.792+15T>C		c.792+15T>C	intron_variant	4.01548e-06
12	101430946	rs1157011002	A	G	c.792+18A>G		c.792+18A>G	intron_variant	4.01052e-06
12	101430963	rs763389303	A	G	c.792+35A>G		c.792+35A>G	intron_variant	4.02667e-06
12	101430976	rs1294852405	T	C	c.792+48T>C		c.792+48T>C	intron_variant	4.04475e-06
12	101430997	rs1305012346	G	A	c.792+69G>A		c.792+69G>A	intron_variant	3.1841e-05
12	101431001	rs141593568	A	G	c.792+73A>G		c.792+73A>G	intron_variant	3.1837e-05
12	101433699	rs1330656103	T	C	c.793-34T>C		c.793-34T>C	intron_variant	4.14779e-06
12	101433704	rs1229508450	C	T	c.793-29C>T		c.793-29C>T	intron_variant	4.11435e-06
12	101433709	rs1273134457	C	G	c.793-24C>G		c.793-24C>G	intron_variant	4.08437e-06
12	101433709	rs1273134457	C	T	c.793-24C>T		c.793-24C>T	intron_variant	4.08437e-06
12	101433868	rs896255647	C	G	c.914+14C>G		c.914+14C>G	intron_variant	4.12681e-06
12	101433876	rs753242437	A	G	c.914+22A>G		c.914+22A>G	intron_variant	4.16715e-06
12	101433885	rs1444228958	C	T	c.914+31C>T		c.914+31C>T	intron_variant	4.27413e-06
12	101433904	rs1391851731	G	A	c.914+50G>A		c.914+50G>A	intron_variant	4.65758e-06
12	101433918	rs1256002701	G	A	c.914+64G>A		c.914+64G>A	intron_variant	3.1837e-05
12	101436046	rs1280106608	G	A	c.915-66G>A		c.915-66G>A	intron_variant	3.18431e-05
12	101436069	rs1401205765	A	G	c.915-43A>G		c.915-43A>G	intron_variant	3.18431e-05
12	101436074	rs1449677870	C	T	c.915-38C>T		c.915-38C>T	intron_variant	3.99313e-06
12	101436078	rs1172675515	A	T	c.915-34A>T		c.915-34A>T	intron_variant	3.98756e-06
12	101436079	rs750183899	C	G	c.915-33C>G		c.915-33C>G	intron_variant	3.9887e-06
12	101436081	rs1415692139	G	A	c.915-31G>A		c.915-31G>A	intron_variant	3.98645e-06
12	101436084	rs1335360793	A	G	c.915-28A>G		c.915-28A>G	intron_variant	3.98508e-06
12	101436086	rs758256222	T	G	c.915-26T>G		c.915-26T>G	intron_variant	3.98451e-06
12	101436088	rs780119832	G	A	c.915-24G>A		c.915-24G>A	intron_variant	3.98489e-06
12	101436099	rs1233790289	G	A	c.915-13G>A		c.915-13G>A	intron_variant	3.98153e-06
12	101436263	rs1452950070	G	A	c.1049+17G>A		c.1049+17G>A	intron_variant	3.98235e-06
12	101436263	rs1452950070	G	C	c.1049+17G>C		c.1049+17G>C	intron_variant	3.98235e-06
12	101436265	rs757397169	T	A	c.1049+19T>A		c.1049+19T>A	intron_variant	3.98308e-06
12	101436274	rs1231777407	C	T	c.1049+28C>T		c.1049+28C>T	intron_variant	3.986e-06
12	101436277	rs778980047	T	G	c.1049+31T>G		c.1049+31T>G	intron_variant	3.98581e-06
12	101436281	rs1184894848	T	C	c.1049+35T>C		c.1049+35T>C	intron_variant	3.98746e-06
12	101436282	rs370933357	A	G	c.1049+36A>G		c.1049+36A>G	intron_variant	3.98902e-06
12	101436284	rs1461441213	T	C	c.1049+38T>C		c.1049+38T>C	intron_variant	3.99508e-06
12	101436284	rs1461441213	T	A	c.1049+38T>A		c.1049+38T>A	intron_variant	3.99508e-06
12	101436289	rs1393398143	A	C	c.1049+43A>C		c.1049+43A>C	intron_variant	4.00045e-06
12	101436290	rs557406015	G	GA	c.1049+45dupA		c.1049+45dupA	intron_variant	3.18695e-05
12	101436292	rs201241359	G	A	c.1049+46G>A		c.1049+46G>A	intron_variant	4.00619e-06
12	101436293	rs1334011874	G	A	c.1049+47G>A		c.1049+47G>A	intron_variant	4.00876e-06
12	101436295	rs1487031139	G	A	c.1049+49G>A		c.1049+49G>A	intron_variant	3.18796e-05
12	101436296	rs1411742969	G	A	c.1049+50G>A		c.1049+50G>A	intron_variant	4.01658e-06
12	101436297	rs1289135120	C	T	c.1049+51C>T		c.1049+51C>T	intron_variant	4.01755e-06
12	101436311	rs754889114	G	C	c.1049+65G>C		c.1049+65G>C	intron_variant	3.18715e-05
12	101437273	rs376512949	G	A	c.1050-44G>A		c.1050-44G>A	intron_variant	4.04024e-06
12	101437293	rs754886689	A	C	c.1050-24A>C		c.1050-24A>C	intron_variant	4.00994e-06
12	101437299	rs1251982052	T	C	c.1050-18T>C		c.1050-18T>C	intron_variant	3.99594e-06
12	101437307	rs1473345515	T	C	c.1050-10T>C		c.1050-10T>C	intron_variant	3.99004e-06
12	101437308	rs566636342	C	T	c.1050-9C>T		c.1050-9C>T	intron_variant	3.99004e-06
12	101437428	rs1388755675	T	C	c.1146+15T>C		c.1146+15T>C	intron_variant	3.99914e-06
12	101437430	rs1451522599	G	A	c.1146+17G>A		c.1146+17G>A	intron_variant	4.0016e-06
12	101437433	rs371276248	T	C	c.1146+20T>C		c.1146+20T>C	intron_variant	4.00558e-06
12	101437438	rs1394503484	G	A	c.1146+25G>A		c.1146+25G>A	intron_variant	4.01307e-06
12	101437441	rs1464620755	G	A	c.1146+28G>A		c.1146+28G>A	intron_variant	4.02071e-06
12	101437441	rs1464620755	G	T	c.1146+28G>T		c.1146+28G>T	intron_variant	3.18431e-05
12	101437454	rs769119604	C	G	c.1146+41C>G		c.1146+41C>G	intron_variant	4.05818e-06
12	101437458	rs1297912826	C	T	c.1146+45C>T		c.1146+45C>T	intron_variant	4.06967e-06
12	101437461	rs1230449498	C	A	c.1146+48C>A		c.1146+48C>A	intron_variant	4.08841e-06
12	101437466	rs1239927383	T	C	c.1146+53T>C		c.1146+53T>C	intron_variant	3.18573e-05
12	101437468	rs984272994	A	G	c.1146+55A>G		c.1146+55A>G	intron_variant	3.18532e-05
12	101437469	rs1357555591	G	A	c.1146+56G>A		c.1146+56G>A	intron_variant	3.18492e-05
12	101442053	rs958060321	G	GA	c.1147-60dupA		c.1147-60dupA	intron_variant	3.18715e-05
12	101442075	rs1346296938	C	T	c.1147-44C>T		c.1147-44C>T	intron_variant	4.05328e-06
12	101442088	rs1246530534	T	G	c.1147-31T>G		c.1147-31T>G	intron_variant	4.03496e-06
12	101442096	rs1189388375	G	C	c.1147-23G>C		c.1147-23G>C	intron_variant	3.99533e-06
12	101442101	rs752536227	G	C	c.1147-18G>C		c.1147-18G>C	intron_variant	3.99441e-06
12	101442101	rs752536227	G	T	c.1147-18G>T		c.1147-18G>T	intron_variant	3.18573e-05
12	101442109	rs1178319436	T	C	c.1147-10T>C		c.1147-10T>C	intron_variant	3.98765e-06
12	101442195	rs1409677078	C	A	c.1207+16C>A		c.1207+16C>A	intron_variant	3.99157e-06
12	101442206	rs774096486	G	T	c.1207+27G>T		c.1207+27G>T	intron_variant	3.99875e-06
12	101442206	rs774096486	G	A	c.1207+27G>A		c.1207+27G>A	intron_variant	3.99875e-06
12	101442212	rs1294960505	T	G	c.1207+33T>G		c.1207+33T>G	intron_variant	4.00147e-06
12	101442214	rs1367615362	C	G	c.1207+35C>G		c.1207+35C>G	intron_variant	4.00904e-06
12	101442216	rs1285978644	C	T	c.1207+37C>T		c.1207+37C>T	intron_variant	4.00921e-06
12	101442225	rs760440654	T	A	c.1207+46T>A		c.1207+46T>A	intron_variant	4.07034e-06
12	101442231	rs753825267	A	G	c.1207+52A>G		c.1207+52A>G	intron_variant	4.19396e-06
12	101442242	rs1171574163	G	C	c.1207+63G>C		c.1207+63G>C	intron_variant	3.18674e-05
12	101442253	rs1415360235	T	C	c.1207+74T>C		c.1207+74T>C	intron_variant	3.18552e-05
12	101472926	rs895144496	T	C	c.1208-45T>C		c.1208-45T>C	intron_variant	3.99482e-06
12	101472934	rs766478748	A	G	c.1208-37A>G		c.1208-37A>G	intron_variant	3.9938e-06
12	101472936	rs751717201	T	G	c.1208-35T>G		c.1208-35T>G	intron_variant	3.99262e-06
12	101472942	rs781329183	A	C	c.1208-29A>C		c.1208-29A>C	intron_variant	3.99036e-06
12	101472945	rs368421243	T	A	c.1208-26T>A		c.1208-26T>A	intron_variant	3.98867e-06
12	101472956	rs749835267	C	A	c.1208-15C>A		c.1208-15C>A	intron_variant	3.98527e-06
12	101473062	rs759600776	C	T	c.1290+9C>T		c.1290+9C>T	intron_variant	3.99699e-06
12	101473068	rs1166350702	C	A	c.1290+15C>A		c.1290+15C>A	intron_variant	4.01152e-06
12	101473076		T	G	c.1290+23T>G		c.1290+23T>G	intron_variant	4.03089e-06
12	101473080	rs144274871	G	T	c.1290+27G>T		c.1290+27G>T	intron_variant	4.05508e-06
12	101473086	rs1364958261	A	G	c.1290+33A>G		c.1290+33A>G	intron_variant	4.07199e-06
12	101473088	rs1300103436	C	G	c.1290+35C>G		c.1290+35C>G	intron_variant	4.09323e-06
12	101473095	rs1342889540	C	G	c.1290+42C>G		c.1290+42C>G	intron_variant	4.4937e-06
12	101473097	rs779618161	C	G	c.1290+44C>G		c.1290+44C>G	intron_variant	4.58951e-06
12	101473098	rs745374457	A	G	c.1290+45A>G		c.1290+45A>G	intron_variant	4.60647e-06
12	101473102	rs1212212759	C	A	c.1290+49C>A		c.1290+49C>A	intron_variant	5.04485e-06
12	101473103	rs757883526	C	A	c.1290+50C>A		c.1290+50C>A	intron_variant	5.04225e-06
12	101473105	rs1438121611	C	T	c.1290+52C>T		c.1290+52C>T	intron_variant	3.885e-05
12	101473109	rs964774441	ACC	A	c.1290+64_1290+65delCC		c.1290+64_1290+65delCC	intron_variant	3.26605e-05
12	101473116	rs1261067091	C	G	c.1290+63C>G		c.1290+63C>G	intron_variant	3.18817e-05
12	101473123	rs920300524	T	C	c.1290+70T>C		c.1290+70T>C	intron_variant	3.18776e-05
12	101477381	rs549751768	G	A	c.1291-75G>A		c.1291-75G>A	intron_variant	3.18451e-05
12	101477408	rs746676667	G	A	c.1291-48G>A		c.1291-48G>A	intron_variant	5.0276e-06
12	101477416	rs549096503	A	G	c.1291-40A>G		c.1291-40A>G	intron_variant	4.81607e-06
12	101477426	rs769720034	T	G	c.1291-30T>G		c.1291-30T>G	intron_variant	4.3756e-06
12	101477447	rs767516293	G	T	c.1291-9G>T		c.1291-9G>T	intron_variant	4.20157e-06
12	101477617	rs1040809960	T	C	c.1431+21T>C		c.1431+21T>C	intron_variant	5.27426e-06
12	101477622	rs765731429	G	A	c.1431+26G>A		c.1431+26G>A	intron_variant	5.32731e-06
12	101477626	rs1315251918	C	T	c.1431+30C>T		c.1431+30C>T	intron_variant	3.18593e-05
12	101477634	rs750878627	A	G	c.1431+38A>G		c.1431+38A>G	intron_variant	5.73822e-06
12	101477640	rs763388332	C	A	c.1431+44C>A		c.1431+44C>A	intron_variant	6.34469e-06
12	101477642	rs766972022	A	G	c.1431+46A>G		c.1431+46A>G	intron_variant	6.48391e-06
12	101477646	rs200188083	C	G	c.1431+50C>G		c.1431+50C>G	intron_variant	6.81728e-06
12	101477650	rs1375879933	A	G	c.1431+54A>G		c.1431+54A>G	intron_variant	3.1835e-05
12	101477667		G	A	c.1431+71G>A		c.1431+71G>A	intron_variant	3.18471e-05
12	101480382	rs1418273383	C	T	c.1432-56C>T		c.1432-56C>T	intron_variant	3.18492e-05
12	101480393	rs1368841525	A	C	c.1432-45A>C		c.1432-45A>C	intron_variant	4.01014e-06
12	101480395	rs1309784906	C	G	c.1432-43C>G		c.1432-43C>G	intron_variant	4.00914e-06
12	101480396	rs780802063	A	G	c.1432-42A>G		c.1432-42A>G	intron_variant	4.00314e-06
12	101480402	rs186007334	C	T	c.1432-36C>T		c.1432-36C>T	intron_variant	3.99837e-06
12	101480405	rs568593328	A	G	c.1432-33A>G		c.1432-33A>G	intron_variant	3.99425e-06
12	101480408	rs1246321139	G	A	c.1432-30G>A		c.1432-30G>A	intron_variant	3.9924e-06
12	101480417	rs770758956	G	T	c.1432-21G>T		c.1432-21G>T	intron_variant	3.98839e-06
12	101480418	rs900020451	G	C	c.1432-20G>C		c.1432-20G>C	intron_variant	3.988e-06
12	101480420	rs1264342766	G	A	c.1432-18G>A		c.1432-18G>A	intron_variant	3.18674e-05
12	101480425	rs1442406726	G	T	c.1432-13G>T		c.1432-13G>T	intron_variant	3.98626e-06
12	101480429	rs747049563	T	C	c.1432-9T>C		c.1432-9T>C	intron_variant	3.98441e-06
12	101480614	rs766954655	G	A	c.1596+12G>A		c.1596+12G>A	intron_variant	4.00336e-06
12	101480618	rs1431518172	T	C	c.1596+16T>C		c.1596+16T>C	intron_variant	4.0057e-06
12	101480623	rs1196584353	A	G	c.1596+21A>G		c.1596+21A>G	intron_variant	4.01674e-06
12	101480625	rs1431331149	C	T	c.1596+23C>T		c.1596+23C>T	intron_variant	4.02703e-06
12	101480627	rs774968165	A	C	c.1596+25A>C		c.1596+25A>C	intron_variant	4.02881e-06
12	101480641	rs750331851	G	A	c.1596+39G>A		c.1596+39G>A	intron_variant	4.08533e-06
12	101480642	rs1284728529	T	A	c.1596+40T>A		c.1596+40T>A	intron_variant	4.09025e-06
12	101480652	rs1346666058	A	G	c.1596+50A>G		c.1596+50A>G	intron_variant	4.19477e-06
12	101487986	rs1286795504	TATA	T	c.1597-44_1597-42delATA		c.1597-44_1597-42delATA	intron_variant	4.13476e-06
12	101488003	rs749557312	A	G	c.1597-31A>G		c.1597-31A>G	intron_variant	4.02143e-06
12	101488007	rs771132758	A	T	c.1597-27A>T		c.1597-27A>T	intron_variant	4.01458e-06
12	101488015	rs1490485704	C	A	c.1597-19C>A		c.1597-19C>A	intron_variant	4.00535e-06
12	101488016	rs746289780	A	G	c.1597-18A>G		c.1597-18A>G	intron_variant	4.00269e-06
12	101488017	rs1393913691	T	A	c.1597-17T>A		c.1597-17T>A	intron_variant	3.18634e-05
12	101488018	rs1409436689	G	A	c.1597-16G>A		c.1597-16G>A	intron_variant	4.00304e-06
12	101488020	rs372775403	A	T	c.1597-14A>T		c.1597-14A>T	intron_variant	4.00131e-06
12	101488022	rs776013317	T	C	c.1597-12T>C		c.1597-12T>C	intron_variant	4.00109e-06
12	101488104	rs1317083701	AC	A	c.1633+35delC		c.1633+35delC	intron_variant	3.18471e-05
12	101488105	rs1341579437	C	T	c.1633+35C>T		c.1633+35C>T	intron_variant	4.03577e-06
12	101488108	rs1203990696	TGGGCTAGAG	T	c.1633+39_1633+47delGGGCTAGAG		c.1633+39_1633+47delGGGCTAGAG	intron_variant	3.18451e-05
12	101488111	rs756110157	G	A	c.1633+41G>A		c.1633+41G>A	intron_variant	4.22776e-06
12	101488112	rs1231093288	C	T	c.1633+42C>T		c.1633+42C>T	intron_variant	4.18291e-06
12	101488119	rs374339333	G	C	c.1633+49G>C		c.1633+49G>C	intron_variant	3.18471e-05
12	101488122	rs534520722	TGG	T	c.1633+53_1633+54delGG		c.1633+53_1633+54delGG	intron_variant	3.18451e-05
12	101488127	rs1194933529	C	CATAGAACATAG	c.1633+58_1633+59insTAGAACATAGA		c.1633+58_1633+59insTAGAACATAGA	intron_variant	3.18654e-05
12	101490273	rs1429147130	G	A	c.1634-41G>A		c.1634-41G>A	intron_variant	3.18715e-05
12	101490276	rs746199984	A	G	c.1634-38A>G		c.1634-38A>G	intron_variant	4.03018e-06
12	101490293	rs1356781380	C	T	c.1634-21C>T		c.1634-21C>T	intron_variant	4.00372e-06
12	101490294	rs576266735	T	C	c.1634-20T>C		c.1634-20T>C	intron_variant	4.0025e-06
12	101490298	rs1477776152	C	T	c.1634-16C>T		c.1634-16C>T	intron_variant	3.18654e-05
12	101490301	rs1454742126	CT	C	c.1634-9delT		c.1634-9delT	intron_variant	4.00006e-06
12	101490304	rs1341473139	T	C	c.1634-10T>C		c.1634-10T>C	intron_variant	3.99565e-06
12	101490452	rs762700750	C	T	c.1745+27C>T		c.1745+27C>T	intron_variant	4.05209e-06
12	101490453	rs1243300365	C	T	c.1745+28C>T		c.1745+28C>T	intron_variant	4.05314e-06
12	101490454	rs1475456445	C	T	c.1745+29C>T		c.1745+29C>T	intron_variant	4.05627e-06
12	101490471	rs774180909	A	G	c.1745+46A>G		c.1745+46A>G	intron_variant	4.106e-06
12	101491380	rs759314477	A	T	c.1746-49A>T		c.1746-49A>T	intron_variant	4.00288e-06
12	101491383	rs767458458	C	G	c.1746-46C>G		c.1746-46C>G	intron_variant	4.00086e-06
12	101491389	rs1455808100	C	T	c.1746-40C>T		c.1746-40C>T	intron_variant	3.99671e-06
12	101491402	rs1303205006	T	C	c.1746-27T>C		c.1746-27T>C	intron_variant	3.18451e-05
12	101491403	rs765327925	G	A	c.1746-26G>A		c.1746-26G>A	intron_variant	3.9924e-06
12	101491404	rs750574250	G	C	c.1746-25G>C		c.1746-25G>C	intron_variant	3.9947e-06
12	101491410	rs780210161	T	C	c.1746-19T>C		c.1746-19T>C	intron_variant	3.99109e-06
12	101491416	rs755350986	C	G	c.1746-13C>G		c.1746-13C>G	intron_variant	3.99138e-06
12	101491419	rs1447275371	T	C	c.1746-10T>C		c.1746-10T>C	intron_variant	3.98915e-06
12	101491420	rs1220177267	G	A	c.1746-9G>A		c.1746-9G>A	intron_variant	3.98899e-06
12	101491496	rs1406652051	C	G	c.1803+10C>G		c.1803+10C>G	intron_variant	3.98483e-06
12	101491510	rs1349582540	T	C	c.1803+24T>C		c.1803+24T>C	intron_variant	3.98572e-06
12	101491524	rs773915430	T	C	c.1803+38T>C		c.1803+38T>C	intron_variant	3.98807e-06
12	101491531	rs1030622541	A	G	c.1803+45A>G		c.1803+45A>G	intron_variant	3.18471e-05
12	101491532	rs201826106	A	C	c.1803+46A>C		c.1803+46A>C	intron_variant	3.98975e-06
12	101491567	rs1383602331	C	G	c.1804-59C>G		c.1804-59C>G	intron_variant	3.18634e-05
12	101491575	rs369697691	C	A	c.1804-51C>A		c.1804-51C>A	intron_variant	3.99425e-06
12	101491576	rs765240157	T	G	c.1804-50T>G		c.1804-50T>G	intron_variant	3.99364e-06
12	101491579	rs773278481	C	G	c.1804-47C>G		c.1804-47C>G	intron_variant	3.99348e-06
12	101491599	rs1387094489	G	A	c.1804-27G>A		c.1804-27G>A	intron_variant	3.9916e-06
12	101491607	rs753200005	G	A	c.1804-19G>A		c.1804-19G>A	intron_variant	3.99112e-06
12	101491609	rs1395675903	G	C	c.1804-17G>C		c.1804-17G>C	intron_variant	3.99109e-06
12	101491616	rs1330586354	T	C	c.1804-10T>C		c.1804-10T>C	intron_variant	3.9901e-06
12	101491740	rs1294172414	C	G	c.1901+17C>G		c.1901+17C>G	intron_variant	4.05117e-06
12	101491746	rs1271300383	T	C	c.1901+23T>C		c.1901+23T>C	intron_variant	4.05775e-06
12	101491754	rs946577471	C	T	c.1901+31C>T		c.1901+31C>T	intron_variant	4.08293e-06
12	101491757	rs767839481	C	T	c.1901+34C>T		c.1901+34C>T	intron_variant	4.08898e-06
12	101491758	rs1461923312	A	G	c.1901+35A>G		c.1901+35A>G	intron_variant	4.10519e-06
12	101491764	rs764675241	C	T	c.1901+41C>T		c.1901+41C>T	intron_variant	3.1839e-05
12	101491773	rs756746755	C	G	c.1901+50C>G		c.1901+50C>G	intron_variant	4.17007e-06
12	101491775	rs1194066165	T	C	c.1901+52T>C		c.1901+52T>C	intron_variant	4.18092e-06
12	101491781	rs1361989526	G	C	c.1901+58G>C		c.1901+58G>C	intron_variant	3.18431e-05
12	101493311	rs1480092996	T	C	c.1902-45T>C		c.1902-45T>C	intron_variant	5.18328e-06
12	101493341	rs768465821	G	T	c.1902-15G>T		c.1902-15G>T	intron_variant	4.59517e-06
12	101493347	rs879590147	T	G	c.1902-9T>G		c.1902-9T>G	intron_variant	3.18451e-05
12	101493509	rs765533588	AT	A	c.2044+13delT		c.2044+13delT	intron_variant	5.09103e-06
12	101493511	rs1156428934	T	G	c.2044+13T>G		c.2044+13T>G	intron_variant	3.18492e-05
12	101493519	rs1165005952	A	G	c.2044+21A>G		c.2044+21A>G	intron_variant	5.56762e-06
12	101493520	rs769616770	T	A	c.2044+22T>A		c.2044+22T>A	intron_variant	5.62101e-06
12	101493522	rs777804320	T	A	c.2044+24T>A		c.2044+24T>A	intron_variant	5.75878e-06
12	101493522	rs777804320	T	C	c.2044+24T>C		c.2044+24T>C	intron_variant	5.75878e-06
12	101493541	rs1392110179	G	T	c.2044+43G>T		c.2044+43G>T	intron_variant	3.18492e-05
12	101493549	rs1309305165	G	A	c.2044+51G>A		c.2044+51G>A	intron_variant	7.26956e-06
12	101493573	rs983655472	C	A	c.2044+75C>A		c.2044+75C>A	intron_variant	3.18532e-05
12	101504131	rs1380924788	T	C	c.2045-51T>C		c.2045-51T>C	intron_variant	5.04928e-06
12	101504140	rs1203758719	A	G	c.2045-42A>G		c.2045-42A>G	intron_variant	4.87121e-06
12	101504151	rs762303254	T	C	c.2045-31T>C		c.2045-31T>C	intron_variant	4.36628e-06
12	101504156	rs750964440	G	T	c.2045-26G>T		c.2045-26G>T	intron_variant	4.26279e-06
12	101504359	rs532227157	T	TA	c.2197+31dupA		c.2197+31dupA	intron_variant	5.04027e-06
12	101504361	rs1011879120	A	G	c.2197+27A>G		c.2197+27A>G	intron_variant	3.18613e-05
12	101504377	rs948633958	T	A	c.2197+43T>A		c.2197+43T>A	intron_variant	5.83485e-06
12	101504378	rs755821346	C	T	c.2197+44C>T		c.2197+44C>T	intron_variant	5.90075e-06
12	101505297	rs1444856701	T	A	c.2198-44T>A		c.2198-44T>A	intron_variant	3.18431e-05
12	101505298	rs1399228351	C	T	c.2198-43C>T		c.2198-43C>T	intron_variant	5.8753e-06
12	101505300	rs1161322662	G	A	c.2198-41G>A		c.2198-41G>A	intron_variant	5.65336e-06
12	101505325	rs781232755	A	G	c.2198-16A>G		c.2198-16A>G	intron_variant	4.32481e-06
12	101505506	rs986610706	C	A	c.2345+18C>A		c.2345+18C>A	intron_variant	4.48555e-06
12	101505514	rs755654678	C	T	c.2345+26C>T		c.2345+26C>T	intron_variant	4.8326e-06
12	101505519	rs373044934	T	G	c.2345+31T>G		c.2345+31T>G	intron_variant	5.12652e-06
12	101510388	rs1166756686	G	C	c.2346-69G>C		c.2346-69G>C	intron_variant	3.18309e-05
12	101510406	rs771304103	T	C	c.2346-51T>C		c.2346-51T>C	intron_variant	3.98829e-06
12	101510410	rs749197162	GAGA	G	c.2346-44_2346-42delAAG		c.2346-44_2346-42delAAG	intron_variant	3.98587e-06
12	101510414	rs1279323835	A	G	c.2346-43A>G		c.2346-43A>G	intron_variant	3.18471e-05
12	101510416	rs746375637	G	A	c.2346-41G>A		c.2346-41G>A	intron_variant	3.98267e-06
12	101510419	rs1400547118	A	T	c.2346-38A>T		c.2346-38A>T	intron_variant	3.98156e-06
12	101510422	rs1451490847	A	C	c.2346-35A>C		c.2346-35A>C	intron_variant	3.98127e-06
12	101510424	rs771421099	T	C	c.2346-33T>C		c.2346-33T>C	intron_variant	3.98105e-06
12	101510441	rs1320448845	G	A	c.2346-16G>A		c.2346-16G>A	intron_variant	3.18492e-05
12	101510443	rs1197213024	G	A	c.2346-14G>A		c.2346-14G>A	intron_variant	3.18532e-05
12	101510446	rs1384375203	T	C	c.2346-11T>C		c.2346-11T>C	intron_variant	3.97852e-06
12	101510447	rs775052449	C	T	c.2346-10C>T		c.2346-10C>T	intron_variant	3.97883e-06
12	101510599	rs761572937	C	T	c.2465+23C>T		c.2465+23C>T	intron_variant	3.98422e-06
12	101510604	rs1263565242	CCTGAGCTGGGCT	C	c.2465+29_2465+40delCTGAGCTGGGCT		c.2465+29_2465+40delCTGAGCTGGGCT	intron_variant	3.98743e-06
12	101510610	rs766322156	C	A	c.2465+34C>A		c.2465+34C>A	intron_variant	3.9947e-06
12	101514228	rs758617248	T	A	c.2466-70T>A		c.2466-70T>A	intron_variant	3.18552e-05
12	101514244	rs186694444	T	G	c.2466-54T>G		c.2466-54T>G	intron_variant	3.18593e-05
12	101514267	rs780560244	T	A	c.2466-31T>A		c.2466-31T>A	intron_variant	4.02534e-06
12	101514269	rs1238644618	G	C	c.2466-29G>C		c.2466-29G>C	intron_variant	4.02324e-06
12	101514274	rs754454391	C	A	c.2466-24C>A		c.2466-24C>A	intron_variant	4.01188e-06
12	101514279	rs1028556958	T	C	c.2466-19T>C		c.2466-19T>C	intron_variant	4.00067e-06
12	101514420	rs1402704819	A	G	c.2571+17A>G		c.2571+17A>G	intron_variant	3.99355e-06
12	101514441		A	C	c.2571+38A>C		c.2571+38A>C	intron_variant	4.05798e-06
12	101514445	rs1220618116	T	C	c.2571+42T>C		c.2571+42T>C	intron_variant	3.1837e-05
12	101514449	rs1226476208	G	A	c.2571+46G>A		c.2571+46G>A	intron_variant	4.17018e-06
12	101514454	rs775455301	T	C	c.2571+51T>C		c.2571+51T>C	intron_variant	4.20553e-06
12	101520622	rs374354508	T	G	c.2572-35T>G		c.2572-35T>G	intron_variant	3.2652e-05
12	101520644	rs762226654	TC	T	c.2572-11delC		c.2572-11delC	intron_variant	4.97607e-06
12	101520863	rs1222440532	G	A	c.*4+11G>A		c.*4+11G>A	intron_variant	4.19847e-06
12	101520868	rs1453673265	G	A	c.*4+16G>A		c.*4+16G>A	intron_variant	4.27033e-06
12	101520871	rs749282774	C	T	c.*4+19C>T		c.*4+19C>T	intron_variant	4.32634e-06
12	101520872	rs771078141	A	C	c.*4+20A>C		c.*4+20A>C	intron_variant	4.33745e-06
12	101520884	rs777216730	C	T	c.*4+32C>T		c.*4+32C>T	intron_variant	4.74203e-06
12	101520888	rs761188304	C	T	c.*4+36C>T		c.*4+36C>T	intron_variant	4.94623e-06
12	101520888	rs761188304	C	A	c.*4+36C>A		c.*4+36C>A	intron_variant	4.94623e-06
12	101520892	rs1444151541	G	A	c.*4+40G>A		c.*4+40G>A	intron_variant	5.25928e-06
12	101520892	rs1444151541	G	T	c.*4+40G>T		c.*4+40G>T	intron_variant	3.18512e-05
12	101520898	rs1159433849	A	G	c.*4+46A>G		c.*4+46A>G	intron_variant	3.18471e-05
12	101520899	rs1382270493	T	C	c.*4+47T>C		c.*4+47T>C	intron_variant	3.18471e-05
12	101520918	rs1053467039	G	A	c.*4+66G>A		c.*4+66G>A	intron_variant	3.18492e-05
12	101111355	rs1046635987	C	CGGCGGGGCGGAAG	c.22+33_22+45dupCGGGGCGGAAGGG		c.22+33_22+45dupCGGGGCGGAAGGG	intron_variant	6.39877e-05
12	101133588	rs1428879120	T	C	c.107-44T>C		c.107-44T>C	intron_variant	6.37349e-05
12	101133898	rs1286937829	C	T	c.358+15C>T		c.358+15C>T	intron_variant	1.50107e-05
12	101295375	rs762150670	C	G	c.-140-49C>G		c.-140-49C>G	intron_variant	1.67392e-05
12	101295388	rs770193826	A	T	c.-140-36A>T		c.-140-36A>T	intron_variant	1.24483e-05
12	101295641	rs756255921	G	A	c.55+23G>A		c.55+23G>A	intron_variant	9.10971e-06
12	101315955	rs1192218520	ACT	A	c.56-17133_56-17132delCT		c.56-17133_56-17132delCT	intron_variant	2.37327e-05
12	101316134	rs971413663	C	T	c.56-16959C>T		c.56-16959C>T	intron_variant	1.73551e-05
12	101336126	rs777384708	T	C	c.193-29T>C		c.193-29T>C	intron_variant	8.36435e-06
12	101336143	rs748981819	C	G	c.193-12C>G		c.193-12C>G	intron_variant	8.09441e-06
12	101336324	rs773437085	T	C	c.351+11T>C		c.351+11T>C	intron_variant	8.1672e-06
12	101336325	rs763201413	G	T	c.351+12G>T		c.351+12G>T	intron_variant	8.16506e-06
12	101336330	rs1233794374	G	A	c.351+17G>A		c.351+17G>A	intron_variant	8.26119e-06
12	101336349	rs1170531168	C	A	c.351+36C>A		c.351+36C>A	intron_variant	8.8574e-06
12	101336360	rs763540162	A	G	c.351+47A>G		c.351+47A>G	intron_variant	9.34064e-06
12	101365045	rs745542927	G	A	c.352-39G>A		c.352-39G>A	intron_variant	8.18619e-06
12	101365201	rs1215517275	T	A	c.452+17T>A		c.452+17T>A	intron_variant	8.08447e-06
12	101365223	rs909935913	T	C	c.452+39T>C		c.452+39T>C	intron_variant	8.37703e-06
12	101368512	rs1157264161	T	C	c.453-111T>C		c.453-111T>C	intron_variant	8.03871e-06
12	101368532	rs768174700	A	G	c.453-91A>G		c.453-91A>G	intron_variant	7.98901e-06
12	101368679	rs572208504	G	C	c.497+12G>C		c.497+12G>C	intron_variant	7.07144e-06
12	101368688	rs768956820	T	C	c.497+21T>C		c.497+21T>C	intron_variant	7.95463e-06
12	101381242	rs1160876588	C	A	c.498-75C>A		c.498-75C>A	intron_variant	6.37146e-05
12	101381288	rs765955159	C	A	c.498-29C>A		c.498-29C>A	intron_variant	8.10714e-06
12	101381458	rs771474868	C	G	c.629+10C>G		c.629+10C>G	intron_variant	7.9938e-06
12	101381473	rs760392798	A	C	c.629+25A>C		c.629+25A>C	intron_variant	8.04259e-06
12	101381481	rs763734973	A	G	c.629+33A>G		c.629+33A>G	intron_variant	8.09907e-06
12	101381490	rs776487323	C	T	c.629+42C>T		c.629+42C>T	intron_variant	8.20701e-06
12	101413767	rs934223844	A	C	c.630-45A>C		c.630-45A>C	intron_variant	6.37105e-05
12	101413771	rs751192588	C	CCGA	c.630-40_630-38dupCGA		c.630-40_630-38dupCGA	intron_variant	8.1686e-06
12	101413937	rs747828670	T	C	c.736+19T>C		c.736+19T>C	intron_variant	8.30303e-06
12	101413954	rs749158536	C	T	c.736+36C>T		c.736+36C>T	intron_variant	8.70534e-06
12	101430836	rs1354362123	T	C	c.737-37T>C		c.737-37T>C	intron_variant	6.36862e-05
12	101430850	rs766880372	A	G	c.737-23A>G		c.737-23A>G	intron_variant	7.97493e-06
12	101430955	rs773610753	T	C	c.792+27T>C		c.792+27T>C	intron_variant	8.04473e-06
12	101430993	rs781637095	G	A	c.792+65G>A		c.792+65G>A	intron_variant	6.36983e-05
12	101433693	rs201634774	T	G	c.793-40T>G		c.793-40T>G	intron_variant	8.55556e-06
12	101433716		T	G	c.793-17T>G		c.793-17T>G	intron_variant	8.10235e-06
12	101433719	rs1333075392	T	G	c.793-14T>G		c.793-14T>G	intron_variant	8.09369e-06
12	101433879	rs756422887	A	G	c.914+25A>G		c.914+25A>G	intron_variant	8.35317e-06
12	101433880	rs763613455	T	C	c.914+26T>C		c.914+26T>C	intron_variant	8.37037e-06
12	101433903	rs778688636	G	A	c.914+49G>A		c.914+49G>A	intron_variant	9.30562e-06
12	101433910	rs780780137	T	A	c.914+56T>A		c.914+56T>A	intron_variant	6.36821e-05
12	101436095	rs373532890	C	G	c.915-17C>G		c.915-17C>G	intron_variant	7.9654e-06
12	101436095	rs373532890	C	T	c.915-17C>T		c.915-17C>T	intron_variant	7.9654e-06
12	101436259	rs749323828	C	T	c.1049+13C>T		c.1049+13C>T	intron_variant	7.96299e-06
12	101437256	rs777476142	T	G	c.1050-61T>G		c.1050-61T>G	intron_variant	6.37186e-05
12	101437276	rs772701707	C	A	c.1050-41C>A		c.1050-41C>A	intron_variant	7.15978e-06
12	101437276	rs772701707	C	T	c.1050-41C>T		c.1050-41C>T	intron_variant	8.06575e-06
12	101437281	rs762700749	T	C	c.1050-36T>C		c.1050-36T>C	intron_variant	8.04648e-06
12	101437302	rs767326131	T	G	c.1050-15T>G		c.1050-15T>G	intron_variant	7.98658e-06
12	101437306	rs752727178	C	T	c.1050-11C>T		c.1050-11C>T	intron_variant	7.98161e-06
12	101437455	rs772794377	A	T	c.1146+42A>T		c.1146+42A>T	intron_variant	8.11392e-06
12	101442053	rs958060321	GA	G	c.1147-60delA		c.1147-60delA	intron_variant	6.3743e-05
12	101442196	rs926291576	C	T	c.1207+17C>T		c.1207+17C>T	intron_variant	7.9862e-06
12	101472946	rs772420286	CTT	C	c.1208-23_1208-22delTT		c.1208-23_1208-22delTT	intron_variant	7.97843e-06
12	101472947	rs372008163	T	C	c.1208-24T>C		c.1208-24T>C	intron_variant	7.97582e-06
12	101473085	rs754328563	A	G	c.1290+32A>G		c.1290+32A>G	intron_variant	8.13835e-06
12	101473118	rs200663053	CA	C	c.1290+69delA		c.1290+69delA	intron_variant	6.38896e-05
12	101477405	rs1014383274	A	G	c.1291-51A>G		c.1291-51A>G	intron_variant	1.03392e-05
12	101477407	rs528963973	T	C	c.1291-49T>C		c.1291-49T>C	intron_variant	8.78789e-06
12	101477418	rs776426431	C	T	c.1291-38C>T		c.1291-38C>T	intron_variant	7.97684e-06
12	101477610	rs777032038	A	T	c.1431+14A>T		c.1431+14A>T	intron_variant	1.04533e-05
12	101480388	rs1307460499	C	A	c.1432-50C>A		c.1432-50C>A	intron_variant	8.05257e-06
12	101480394	rs754523597	A	G	c.1432-44A>G		c.1432-44A>G	intron_variant	8.01552e-06
12	101480418	rs900020451	G	A	c.1432-20G>A		c.1432-20G>A	intron_variant	7.97601e-06
12	101480616	rs1005108628	A	G	c.1596+14A>G		c.1596+14A>G	intron_variant	7.1103e-06
12	101480617	rs1266714126	G	C	c.1596+15G>C		c.1596+15G>C	intron_variant	8.00724e-06
12	101487987	rs758400817	A	G	c.1597-47A>G		c.1597-47A>G	intron_variant	8.26487e-06
12	101488118	rs1177542292	A	C	c.1633+48A>C		c.1633+48A>C	intron_variant	9.0726e-06
12	101488122	rs534520722	T	C	c.1633+52T>C		c.1633+52T>C	intron_variant	7.80567e-06
12	101490270	rs368417683	G	T	c.1634-44G>T		c.1634-44G>T	intron_variant	8.1151e-06
12	101490281	rs775923293	G	A	c.1634-33G>A		c.1634-33G>A	intron_variant	8.04033e-06
12	101490296	rs776195587	C	T	c.1634-18C>T		c.1634-18C>T	intron_variant	8.00621e-06
12	101490446	rs566169692	C	A	c.1745+21C>A		c.1745+21C>A	intron_variant	8.08715e-06
12	101490462	rs577864716	G	A	c.1745+37G>A		c.1745+37G>A	intron_variant	7.22747e-06
12	101490480	rs1025691901	G	A	c.1745+55G>A		c.1745+55G>A	intron_variant	6.37349e-05
12	101491527	rs745653762	C	T	c.1803+41C>T		c.1803+41C>T	intron_variant	7.97843e-06
12	101491527	rs745653762	C	G	c.1803+41C>G		c.1803+41C>G	intron_variant	7.97843e-06
12	101491581	rs763063702	T	G	c.1804-45T>G		c.1804-45T>G	intron_variant	7.98499e-06
12	101491585	rs751757053	C	T	c.1804-41C>T		c.1804-41C>T	intron_variant	7.98582e-06
12	101491733	rs762975601	T	A	c.1901+10T>A		c.1901+10T>A	intron_variant	8.07409e-06
12	101491753	rs915181325	G	A	c.1901+30G>A		c.1901+30G>A	intron_variant	8.13676e-06
12	101491757	rs767839481	C	A	c.1901+34C>A		c.1901+34C>A	intron_variant	8.17795e-06
12	101493309	rs778287284	C	T	c.1902-47C>T		c.1902-47C>T	intron_variant	1.04361e-05
12	101493340	rs746786940	T	A	c.1902-16T>A		c.1902-16T>A	intron_variant	9.18459e-06
12	101493341	rs768465821	G	C	c.1902-15G>C		c.1902-15G>C	intron_variant	9.19033e-06
12	101504132	rs772296960	A	T	c.2045-50A>T		c.2045-50A>T	intron_variant	1.00695e-05
12	101504135	rs775810580	A	G	c.2045-47A>G		c.2045-47A>G	intron_variant	9.98074e-06
12	101504136	rs1322231249	A	G	c.2045-46A>G		c.2045-46A>G	intron_variant	9.89002e-06
12	101504154	rs765642477	C	T	c.2045-28C>T		c.2045-28C>T	intron_variant	8.58893e-06
12	101504165	rs780806048	CCTTTTTT	C	c.2045-11_2045-5delTTCTTTT		c.2045-11_2045-5delTTCTTTT	intron_variant	8.43604e-06
12	101505534	rs1473713431	T	G	c.2345+46T>G		c.2345+46T>G	intron_variant	1.11962e-05
12	101505544	rs868507008	T	C	c.2345+56T>C		c.2345+56T>C	intron_variant	6.37105e-05
12	101510607	rs762700193	G	A	c.2465+31G>A		c.2465+31G>A	intron_variant	7.98021e-06
12	101510624	rs764161653	C	CCGTGGGG	c.2465+49_2465+55dupCGTGGGG		c.2465+49_2465+55dupCGTGGGG	intron_variant	7.99508e-06
12	101510628	rs764427294	G	C	c.2465+52G>C		c.2465+52G>C	intron_variant	7.99827e-06
12	101514267	rs780560244	T	C	c.2466-31T>C		c.2466-31T>C	intron_variant	8.05069e-06
12	101514268	rs1331850563	T	C	c.2466-30T>C		c.2466-30T>C	intron_variant	8.04331e-06
12	101514276	rs202006810	A	T	c.2466-22A>T		c.2466-22A>T	intron_variant	8.00743e-06
12	101514284	rs747192313	C	CTG	c.2466-10_2466-9dupGT		c.2466-10_2466-9dupGT	intron_variant	7.9977e-06
12	101514288	rs747727677	G	T	c.2466-10G>T		c.2466-10G>T	intron_variant	7.9825e-06
12	101514434	rs1336113191	C	T	c.2571+31C>T		c.2571+31C>T	intron_variant	7.15364e-06
12	101520613	rs376974281	G	A	c.2572-44G>A		c.2572-44G>A	intron_variant	8.61816e-06
12	101520616	rs776711437	GCA	G	c.2572-38_2572-37delCA		c.2572-38_2572-37delCA	intron_variant	8.54263e-06
12	101520620	rs773427634	A	G	c.2572-37A>G		c.2572-37A>G	intron_variant	8.40718e-06
12	101520872	rs771078141	A	G	c.*4+20A>G		c.*4+20A>G	intron_variant	8.67491e-06
12	101520872	rs771078141	A	T	c.*4+20A>T		c.*4+20A>T	intron_variant	8.67491e-06
12	101111396	rs1449490707	C	T	c.22+71C>T		c.22+71C>T	intron_variant	9.57426e-05
12	101133616	rs932847580	A	G	c.107-16A>G		c.107-16A>G	intron_variant	1.81508e-05
12	101295401	rs376358909	A	G	c.-140-23A>G		c.-140-23A>G	intron_variant	1.49419e-05
12	101295644	rs777280316	G	A	c.55+26G>A		c.55+26G>A	intron_variant	1.39206e-05
12	101316121	rs559027062	C	A	c.56-16972C>A		c.56-16972C>A	intron_variant	2.50321e-05
12	101333035	rs912348786	A	G	c.56-58A>G		c.56-58A>G	intron_variant	9.55962e-05
12	101336146	rs774157181	T	C	c.193-9T>C		c.193-9T>C	intron_variant	1.21316e-05
12	101368678	rs1476245161	C	T	c.497+11C>T		c.497+11C>T	intron_variant	1.06066e-05
12	101368713	rs770194804	C	T	c.497+46C>T		c.497+46C>T	intron_variant	1.19393e-05
12	101381280	rs1045451536	T	C	c.498-37T>C		c.498-37T>C	intron_variant	1.09008e-05
12	101381504	rs951605243	C	A	c.629+56C>A		c.629+56C>A	intron_variant	9.55779e-05
12	101413772	rs765143925	C	T	c.630-40C>T		c.630-40C>T	intron_variant	1.2252e-05
12	101413789	rs752814203	G	T	c.630-23G>T		c.630-23G>T	intron_variant	1.21703e-05
12	101413792	rs567968439	T	C	c.630-20T>C		c.630-20T>C	intron_variant	1.07908e-05
12	101413928	rs768086247	A	G	c.736+10A>G		c.736+10A>G	intron_variant	1.08156e-05
12	101413934	rs746512372	G	A	c.736+16G>A		c.736+16G>A	intron_variant	1.23846e-05
12	101413936	rs780864856	A	G	c.736+18A>G		c.736+18A>G	intron_variant	1.2446e-05
12	101413948	rs368575503	A	G	c.736+30A>G		c.736+30A>G	intron_variant	1.2865e-05
12	101430939	rs1418097576	GTCTTTAA	G	c.792+18_792+24delATCTTTA		c.792+18_792+24delATCTTTA	intron_variant	1.19813e-05
12	101430945	rs765554863	A	T	c.792+17A>T		c.792+17A>T	intron_variant	1.20265e-05
12	101430970	rs554910910	T	G	c.792+42T>G		c.792+42T>G	intron_variant	1.07364e-05
12	101433898	rs756860131	A	G	c.914+44A>G		c.914+44A>G	intron_variant	1.35212e-05
12	101436265	rs757397169	T	C	c.1049+19T>C		c.1049+19T>C	intron_variant	1.19492e-05
12	101437283	rs1210012273	A	T	c.1050-34A>T		c.1050-34A>T	intron_variant	1.20524e-05
12	101437445	rs776956304	T	C	c.1146+32T>C		c.1146+32T>C	intron_variant	1.20809e-05
12	101442226	rs564596567	A	G	c.1207+47A>G		c.1207+47A>G	intron_variant	1.21821e-05
12	101472933	rs950009659	T	C	c.1208-38T>C		c.1208-38T>C	intron_variant	9.55475e-05
12	101480633	rs753572188	A	T	c.1596+31A>T		c.1596+31A>T	intron_variant	1.2124e-05
12	101480639	rs756951801	A	C	c.1596+37A>C		c.1596+37A>C	intron_variant	1.0818e-05
12	101480654	rs1228374276	G	C	c.1596+52G>C		c.1596+52G>C	intron_variant	1.26299e-05
12	101490250	rs556741405	AAG	A	c.1634-59_1634-58delAG		c.1634-59_1634-58delAG	intron_variant	9.5706e-05
12	101491502	rs1303688743	T	C	c.1803+16T>C		c.1803+16T>C	intron_variant	1.06259e-05
12	101491516	rs1439732675	C	T	c.1803+30C>T		c.1803+30C>T	intron_variant	1.06309e-05
12	101491737	rs1452982499	T	C	c.1901+14T>C		c.1901+14T>C	intron_variant	1.07606e-05
12	101491765	rs754418493	A	G	c.1901+42A>G		c.1901+42A>G	intron_variant	1.23999e-05
12	101493313	rs375645057	T	C	c.1902-43T>C		c.1902-43T>C	intron_variant	1.32754e-05
12	101505291	rs896756860	A	G	c.2198-50A>G		c.2198-50A>G	intron_variant	9.57182e-05
12	101505327	rs748407283	T	C	c.2198-14T>C		c.2198-14T>C	intron_variant	1.13031e-05
12	101505514	rs755654678	CAG	C	c.2345+27_2345+28delAG		c.2345+27_2345+28delAG	intron_variant	1.44978e-05
12	101510607	rs762700193	G	C	c.2465+31G>C		c.2465+31G>C	intron_variant	1.19703e-05
12	101514255	rs1299356012	A	G	c.2466-43A>G		c.2466-43A>G	intron_variant	1.23075e-05
12	101514263	rs1403484619	T	C	c.2466-35T>C		c.2466-35T>C	intron_variant	1.21352e-05
12	101514425	rs768637203	CT	C	c.2571+25delT		c.2571+25delT	intron_variant	1.20237e-05
12	101514446	rs1019394351	G	A	c.2571+43G>A		c.2571+43G>A	intron_variant	1.09105e-05
12	101514452	rs771966030	A	G	c.2571+49A>G		c.2571+49A>G	intron_variant	1.25931e-05
12	101520603	rs1004344903	C	T	c.2572-54C>T		c.2572-54C>T	intron_variant	9.55597e-05
12	101133601	rs774505976	T	G	c.107-31T>G		c.107-31T>G	intron_variant	2.99459e-05
12	101295640	rs201282743	C	T	c.55+22C>T		c.55+22C>T	intron_variant	1.59101e-05
12	101315981	rs1042464224	A	G	c.56-17112A>G		c.56-17112A>G	intron_variant	2.55431e-05
12	101316135	rs1234939269	G	A	c.56-16958G>A		c.56-16958G>A	intron_variant	2.72539e-05
12	101365059	rs779732045	A	G	c.352-25A>G		c.352-25A>G	intron_variant	1.6241e-05
12	101365204	rs779831298	A	C	c.452+20A>C		c.452+20A>C	intron_variant	1.62061e-05
12	101368541	rs775852343	C	G	c.453-82C>G		c.453-82C>G	intron_variant	1.41743e-05
12	101368693	rs1442459490	GTGTT	G	c.497+30_497+33delTTGT		c.497+30_497+33delTTGT	intron_variant	1.59096e-05
12	101381460	rs370304398	A	G	c.629+12A>G		c.629+12A>G	intron_variant	1.59918e-05
12	101413741	rs768606285	A	G	c.630-71A>G		c.630-71A>G	intron_variant	0.000127421
12	101413977	rs541554084	C	T	c.736+59C>T		c.736+59C>T	intron_variant	0.00012738
12	101437271	rs761210462	A	G	c.1050-46A>G		c.1050-46A>G	intron_variant	1.43705e-05
12	101437287	rs370137136	A	G	c.1050-30A>G		c.1050-30A>G	intron_variant	1.60451e-05
12	101437287	rs370137136	A	T	c.1050-30A>T		c.1050-30A>T	intron_variant	1.60451e-05
12	101437460	rs374703243	C	A	c.1146+47C>A		c.1146+47C>A	intron_variant	1.44633e-05
12	101472920	rs762975651	C	T	c.1208-51C>T		c.1208-51C>T	intron_variant	1.60064e-05
12	101473117	rs923556673	C	G	c.1290+64C>G		c.1290+64C>G	intron_variant	0.000127518
12	101473118	rs200663053	C	A	c.1290+65C>A		c.1290+65C>A	intron_variant	0.000127779
12	101477609	rs764403320	TA	T	c.1431+20delA		c.1431+20delA	intron_variant	2.09987e-05
12	101480631	rs202183610	G	A	c.1596+29G>A		c.1596+29G>A	intron_variant	1.43456e-05
12	101488100	rs751565150	C	G	c.1633+30C>G		c.1633+30C>G	intron_variant	1.42224e-05
12	101490303	rs761298775	T	G	c.1634-11T>G		c.1634-11T>G	intron_variant	1.42076e-05
12	101491400	rs761827196	A	G	c.1746-29A>G		c.1746-29A>G	intron_variant	1.41908e-05
12	101491583	rs767634687	C	T	c.1804-43C>T		c.1804-43C>T	intron_variant	1.59738e-05
12	101504112	rs778403146	A	ATT	c.2045-69_2045-68dupTT		c.2045-69_2045-68dupTT	intron_variant	0.000127397
12	101505306	rs192776504	T	C	c.2198-35T>C		c.2198-35T>C	intron_variant	2.12836e-05
12	101510595	rs776357886	G	A	c.2465+19G>A		c.2465+19G>A	intron_variant	1.59336e-05
12	101510621	rs369119833	C	G	c.2465+45C>G		c.2465+45C>G	intron_variant	1.59868e-05
12	101520599	rs1256222646	C	A	c.2572-58C>A		c.2572-58C>A	intron_variant	0.000127405
12	101520635	rs926977474	G	A	c.2572-22G>A		c.2572-22G>A	intron_variant	1.65663e-05
12	101520875	rs3741954	G	T	c.*4+23G>T		c.*4+23G>T	intron_variant	1.77765e-05
12	101127491	rs887326931	A	G	c.23-61A>G		c.23-61A>G	intron_variant	0.000159236
12	101295410	rs751047287	A	G	c.-140-14A>G		c.-140-14A>G	intron_variant	2.31308e-05
12	101333263	rs752061896	G	A	c.192+34G>A		c.192+34G>A	intron_variant	1.79373e-05
12	101336345	rs759922603	T	C	c.351+32T>C		c.351+32T>C	intron_variant	2.12055e-05
12	101381279	rs1241668118	A	G	c.498-38A>G		c.498-38A>G	intron_variant	2.05371e-05
12	101381461	rs745360682	T	C	c.629+13T>C		c.629+13T>C	intron_variant	1.77667e-05
12	101413763	rs761576808	C	T	c.630-49C>T		c.630-49C>T	intron_variant	1.82051e-05
12	101442070	rs766126347	A	G	c.1147-49A>G		c.1147-49A>G	intron_variant	2.05592e-05
12	101442191	rs770614559	A	T	c.1207+12A>T		c.1207+12A>T	intron_variant	1.77142e-05
12	101442215	rs775366124	T	A	c.1207+36T>A		c.1207+36T>A	intron_variant	2.0041e-05
12	101477609	rs764403320	T	A	c.1431+13T>A		c.1431+13T>A	intron_variant	2.62484e-05
12	101480641	rs750331851	G	C	c.1596+39G>C		c.1596+39G>C	intron_variant	2.04267e-05
12	101490489	rs563969134	C	T	c.1745+64C>T		c.1745+64C>T	intron_variant	0.000159347
12	101491575	rs369697691	C	T	c.1804-51C>T		c.1804-51C>T	intron_variant	1.77467e-05
12	101491732	rs200847800	C	G	c.1901+9C>G		c.1901+9C>G	intron_variant	2.01797e-05
12	101491743	rs371035616	T	C	c.1901+20T>C		c.1901+20T>C	intron_variant	1.79732e-05
12	101493324	rs551417221	A	T	c.1902-32A>T		c.1902-32A>T	intron_variant	2.38327e-05
12	101504150	rs777121992	C	T	c.2045-32C>T		c.2045-32C>T	intron_variant	2.23286e-05
12	101510624	rs764161653	C	T	c.2465+48C>T		c.2465+48C>T	intron_variant	1.99877e-05
12	101520866	rs201345847	G	A	c.*4+14G>A		c.*4+14G>A	intron_variant	1.87626e-05
12	101133590	rs958623913	GC	G	c.107-41delC		c.107-41delC	intron_variant	3.64454e-05
12	101333054	rs752758606	AT	A	c.56-34delT		c.56-34delT	intron_variant	2.49213e-05
12	101368715	rs774199585	G	A	c.497+48G>A		c.497+48G>A	intron_variant	2.12338e-05
12	101413944	rs769529289	C	A	c.736+26C>A		c.736+26C>A	intron_variant	2.54231e-05
12	101413957	rs372263806	T	A	c.736+39T>A		c.736+39T>A	intron_variant	2.6124e-05
12	101433696	rs185138832	G	A	c.793-37G>A		c.793-37G>A	intron_variant	2.54766e-05
12	101436285	rs374728449	A	G	c.1049+39A>G		c.1049+39A>G	intron_variant	2.1305e-05
12	101437306	rs752727178	C	G	c.1050-11C>G		c.1050-11C>G	intron_variant	2.39448e-05
12	101437427	rs1192899549	G	A	c.1146+14G>A		c.1146+14G>A	intron_variant	2.13112e-05
12	101472939	rs755241950	A	G	c.1208-32A>G		c.1208-32A>G	intron_variant	2.39498e-05
12	101473107	rs111740158	C	T	c.1290+54C>T		c.1290+54C>T	intron_variant	0.00023522
12	101480416	rs373162815	G	A	c.1432-22G>A		c.1432-22G>A	intron_variant	2.39374e-05
12	101491395	rs147384304	G	A	c.1746-34G>A		c.1746-34G>A	intron_variant	2.12941e-05
12	101491613	rs756677721	G	A	c.1804-13G>A		c.1804-13G>A	intron_variant	2.39483e-05
12	101504165	rs780806048	C	T	c.2045-17C>T		c.2045-17C>T	intron_variant	2.53081e-05
12	101505330	rs769995903	T	C	c.2198-11T>C		c.2198-11T>C	intron_variant	2.5528e-05
12	101505501	rs777900578	T	G	c.2345+13T>G		c.2345+13T>G	intron_variant	2.6325e-05
12	101520622	rs374354508	T	C	c.2572-35T>C		c.2572-35T>C	intron_variant	2.51579e-05
12	101520632	rs760031190	G	A	c.2572-25G>A		c.2572-25G>A	intron_variant	2.61696e-05
12	101111382	rs541727815	G	A	c.22+57G>A		c.22+57G>A	intron_variant	0.000223542
12	101133918	rs931558346	G	A	c.358+35G>A		c.358+35G>A	intron_variant	4.26206e-05
12	101333046	rs761557751	G	A	c.56-47G>A		c.56-47G>A	intron_variant	2.58748e-05
12	101365197	rs542470128	G	A	c.452+13G>A		c.452+13G>A	intron_variant	2.81985e-05
12	101381271	rs762347049	T	G	c.498-46T>G		c.498-46T>G	intron_variant	2.94044e-05
12	101413750	rs774991170	C	T	c.630-62C>T		c.630-62C>T	intron_variant	0.000223086
12	101413773	rs750407327	GATTA	G	c.630-35_630-32delAATT		c.630-35_630-32delAATT	intron_variant	2.85637e-05
12	101413935	rs768097646	T	A	c.736+17T>A		c.736+17T>A	intron_variant	2.90611e-05
12	101436285	rs374728449	A	C	c.1049+39A>C		c.1049+39A>C	intron_variant	2.48558e-05
12	101442101	rs752536227	G	A	c.1147-18G>A		c.1147-18G>A	intron_variant	2.48456e-05
12	101477431	rs773174265	T	C	c.1291-25T>C		c.1291-25T>C	intron_variant	3.00076e-05
12	101487994	rs200459497	G	T	c.1597-40G>T		c.1597-40G>T	intron_variant	2.51688e-05
12	101491597	rs755329676	T	C	c.1804-29T>C		c.1804-29T>C	intron_variant	2.48274e-05
12	101504146	rs371900426	A	G	c.2045-36A>G		c.2045-36A>G	intron_variant	2.77333e-05
12	101510594	rs768071073	C	T	c.2465+18C>T		c.2465+18C>T	intron_variant	2.78867e-05
12	101413800	rs374330296	A	G	c.630-12A>G		c.630-12A>G	intron_variant	2.86605e-05
12	101430967	rs752066873	G	A	c.792+39G>A		c.792+39G>A	intron_variant	2.86919e-05
12	101433720	rs752189873	G	A	c.793-13G>A		c.793-13G>A	intron_variant	3.23125e-05
12	101472958	rs376508756	C	T	c.1208-13C>T		c.1208-13C>T	intron_variant	2.83306e-05
12	101491535	rs377029658	A	G	c.1803+49A>G		c.1803+49A>G	intron_variant	2.83692e-05
12	101504166	rs1428402643	C	T	c.2045-16C>T		c.2045-16C>T	intron_variant	3.3936e-05
12	101504354	rs376754631	G	A	c.2197+20G>A		c.2197+20G>A	intron_variant	3.49366e-05
12	101520890	rs748168568	G	A	c.*4+38G>A		c.*4+38G>A	intron_variant	4.08501e-05
12	101315975	rs757534212	A	G	c.56-17118A>G		c.56-17118A>G	intron_variant	5.92807e-05
12	101365068	rs1163840441	CT	C	c.352-10delT		c.352-10delT	intron_variant	3.68442e-05
12	101433897	rs369919343	G	A	c.914+43G>A		c.914+43G>A	intron_variant	3.5581e-05
12	101436096	rs369830767	G	A	c.915-16G>A		c.915-16G>A	intron_variant	3.18607e-05
12	101442100	rs767364752	C	T	c.1147-19C>T		c.1147-19C>T	intron_variant	3.1953e-05
12	101442225	rs760440654	T	C	c.1207+46T>C		c.1207+46T>C	intron_variant	3.24818e-05
12	101488111	rs756110157	G	T	c.1633+41G>T		c.1633+41G>T	intron_variant	3.35911e-05
12	101510625	rs373921539	C	T	c.2465+49C>T		c.2465+49C>T	intron_variant	3.6013e-05
12	101520881	rs184826245	G	A	c.*4+29G>A		c.*4+29G>A	intron_variant	4.16378e-05
12	101111378	rs1206087959	C	G	c.22+53C>G		c.22+53C>G	intron_variant	0.00031953
12	101413794	rs370626400	T	C	c.630-18T>C		c.630-18T>C	intron_variant	3.59498e-05
12	101490295	rs375187246	G	C	c.1634-19G>C		c.1634-19G>C	intron_variant	3.55583e-05
12	101491605	rs188621077	C	A	c.1804-21C>A		c.1804-21C>A	intron_variant	3.5465e-05
12	101520621	rs763075187	G	A	c.2572-36G>A		c.2572-36G>A	intron_variant	4.20037e-05
12	101368682	rs747258486	C	G	c.497+15C>G		c.497+15C>G	intron_variant	4.37456e-05
12	101442207	rs759292743	A	T	c.1207+28A>T		c.1207+28A>T	intron_variant	4.39877e-05
12	101442208	rs771694785	G	T	c.1207+29G>T		c.1207+29G>T	intron_variant	4.39944e-05
12	101473113	rs763747387	C	T	c.1290+60C>T		c.1290+60C>T	intron_variant	0.000350676
12	101514418	rs373771416	C	T	c.2571+15C>T		c.2571+15C>T	intron_variant	3.90298e-05
12	101316137	rs554618486	C	T	c.56-16956C>T		c.56-16956C>T	intron_variant	8.24187e-05
12	101365068	rs1163840441	C	A	c.352-16C>A		c.352-16C>A	intron_variant	4.91256e-05
12	101430863	rs369682412	G	A	c.737-10G>A		c.737-10G>A	intron_variant	4.24665e-05
12	101442078	rs774186429	A	G	c.1147-41A>G		c.1147-41A>G	intron_variant	4.8508e-05
12	101504382	rs763950985	T	C	c.2197+48T>C		c.2197+48T>C	intron_variant	6.19969e-05
12	101368717	rs779296268	G	GTCAT	c.497+51_497+52insCATT		c.497+51_497+52insCATT	intron_variant	4.59988e-05
12	101413778	rs376443692	A	G	c.630-34A>G		c.630-34A>G	intron_variant	4.69013e-05
12	101487994	rs200459497	G	C	c.1597-40G>C		c.1597-40G>C	intron_variant	4.67421e-05
12	101442252	rs143074060	T	C	c.1207+73T>C		c.1207+73T>C	intron_variant	0.00044603
12	101520631	rs751840736	C	T	c.2572-26C>T		c.2572-26C>T	intron_variant	5.84144e-05
12	101520874	rs146007794	C	T	c.*4+22C>T		c.*4+22C>T	intron_variant	5.83689e-05
12	101433894	rs770658320	AATG	A	c.914+43_914+45delGAT		c.914+43_914+45delGAT	intron_variant	6.16775e-05
12	101510628	rs764427294	G	T	c.2465+52G>T		c.2465+52G>T	intron_variant	6.39862e-05
12	101514415	rs145423577	C	T	c.2571+12C>T		c.2571+12C>T	intron_variant	6.38539e-05
12	101473096	rs757850184	C	T	c.1290+43C>T		c.1290+43C>T	intron_variant	6.79734e-05
12	101477423	rs373888025	T	C	c.1291-33T>C		c.1291-33T>C	intron_variant	6.55172e-05
12	101490248	rs1310741453	GAA	G	c.1634-64_1634-63delAA		c.1634-64_1634-63delAA	intron_variant	0.000542196
12	101493514	rs369565479	A	G	c.2044+16A>G		c.2044+16A>G	intron_variant	8.19792e-05
12	101510603	rs200249882	G	C	c.2465+27G>C		c.2465+27G>C	intron_variant	7.17606e-05
12	101520889	rs375423143	C	T	c.*4+37C>T		c.*4+37C>T	intron_variant	8.19771e-05
12	101472937	rs759847264	C	CA	c.1208-29dupA		c.1208-29dupA	intron_variant	7.09794e-05
12	101490265	rs201618129	G	A	c.1634-49G>A		c.1634-49G>A	intron_variant	7.24963e-05
12	101504359	rs532227157	T	A	c.2197+25T>A		c.2197+25T>A	intron_variant	0.000100805
12	101365204	rs779831298	A	G	c.452+20A>G		c.452+20A>G	intron_variant	7.54793e-05
12	101487993	rs377372682	C	T	c.1597-41C>T		c.1597-41C>T	intron_variant	7.62566e-05
12	101520645	rs765769002	C	CTT	c.2572-12_2572-11insTT		c.2572-12_2572-11insTT	intron_variant	9.77717e-05
12	101520648	rs3832861	C	G	c.2572-9C>G		c.2572-9C>G	intron_variant	8.21575e-05
12	101315987	rs761219966	A	G	c.56-17106A>G		c.56-17106A>G	intron_variant	0.000152476
12	101442091	rs759382793	A	G	c.1147-28A>G		c.1147-28A>G	intron_variant	9.60376e-05
12	101488123	rs1610175	G	A	c.1633+53G>A		c.1633+53G>A	intron_variant	0.000796381
12	101504173	rs762330832	C	T	c.2045-9C>T		c.2045-9C>T	intron_variant	0.000108393
12	101365242	rs148936842	T	C	c.452+58T>C		c.452+58T>C	intron_variant	0.000828131
12	101480415	rs202127921	C	T	c.1432-23C>T		c.1432-23C>T	intron_variant	9.22378e-05
12	101336383	rs575550200	A	G	c.351+70A>G		c.351+70A>G	intron_variant	0.000891606
12	101430841	rs765643570	A	G	c.737-32A>G		c.737-32A>G	intron_variant	0.000106397
12	101430851	rs376550401	A	G	c.737-22A>G		c.737-22A>G	intron_variant	0.00010631
12	101473074	rs371235114	A	G	c.1290+21A>G		c.1290+21A>G	intron_variant	0.000107405
12	101480403	rs760817993	CA	C	c.1432-33delA		c.1432-33delA	intron_variant	0.000106586
12	101437443	rs372661554	A	G	c.1146+30A>G		c.1146+30A>G	intron_variant	0.000110736
12	101488084	rs766397507	T	C	c.1633+14T>C		c.1633+14T>C	intron_variant	0.000113565
12	101510626	rs538976137	G	A	c.2465+50G>A		c.2465+50G>A	intron_variant	0.000117232
12	101436318	rs371188750	TCA	T	c.1049+75_1049+76delCA		c.1049+75_1049+76delCA	intron_variant	0.00108342
12	101437424	rs368455465	A	G	c.1146+11A>G		c.1146+11A>G	intron_variant	0.000120674
12	101436292	rs201241359	G	T	c.1049+46G>T		c.1049+46G>T	intron_variant	0.000144223
12	101490456	rs147202974	A	G	c.1745+31A>G		c.1745+31A>G	intron_variant	0.000129763
12	101505548	rs527907698	A	G	c.2345+60A>G		c.2345+60A>G	intron_variant	0.00130656
12	101133917	rs544814717	T	C	c.358+34T>C		c.358+34T>C	intron_variant	0.00026179
12	101477393	rs563294892	A	G	c.1291-63A>G		c.1291-63A>G	intron_variant	0.0014659
12	101505275	rs147664811	C	T	c.2198-66C>T		c.2198-66C>T	intron_variant	0.00146497
12	101413758	rs117609384	A	T	c.630-54A>T		c.630-54A>T	intron_variant	0.00152866
12	101493521	rs755382227	CT	C	c.2044+25delT		c.2044+25delT	intron_variant	0.000234418
12	101487994	rs200459497	G	A	c.1597-40G>A		c.1597-40G>A	intron_variant	0.000204946
12	101316144	rs551062716	G	C	c.56-16949G>C		c.56-16949G>C	intron_variant	0.000420988
12	101480427	rs765958415	C	T	c.1432-11C>T		c.1432-11C>T	intron_variant	0.000212553
12	101368679	rs572208504	G	A	c.497+12G>A		c.497+12G>A	intron_variant	0.000219215
12	101437475	rs115679390	G	A	c.1146+62G>A		c.1146+62G>A	intron_variant	0.00200599
12	101381509	rs116981635	C	A	c.629+61C>A		c.629+61C>A	intron_variant	0.00207046
12	101336350	rs571165183	A	G	c.351+37A>G		c.351+37A>G	intron_variant	0.000300717
12	101520615	rs200734439	T	C	c.2572-42T>C		c.2572-42T>C	intron_variant	0.000260275
12	101295398	rs772763447	T	C	c.-140-26T>C		c.-140-26T>C	intron_variant	0.000312765
12	101488014	rs199687645	G	T	c.1597-20G>T		c.1597-20G>T	intron_variant	0.000284535
12	101436056	rs145686776	A	C	c.915-56A>C		c.915-56A>C	intron_variant	0.00229299
12	101365025	rs147899718	A	G	c.352-59A>G		c.352-59A>G	intron_variant	0.00242054
12	101510407	rs145332019	A	G	c.2346-50A>G		c.2346-50A>G	intron_variant	0.000283519
12	101488083	rs368700735	C	A	c.1633+13C>A		c.1633+13C>A	intron_variant	0.000287275
12	101493344	rs1074288	C	A	c.1902-12C>A		c.1902-12C>A	intron_variant	0.000323661
12	101381511	rs539479408	C	T	c.629+63C>T		c.629+63C>T	intron_variant	0.00261146
12	101127665	rs193263021	A	G	c.106+30A>G		c.106+30A>G	intron_variant	0.000584514
12	101504369	rs373429047	A	G	c.2197+35A>G		c.2197+35A>G	intron_variant	0.00037802
12	101133893	rs190443427	G	T	c.358+10G>T		c.358+10G>T	intron_variant	0.000522009
12	101477436	rs186661816	T	C	c.1291-20T>C		c.1291-20T>C	intron_variant	0.000362163
12	101127664	rs190201686	T	A	c.106+29T>A		c.106+29T>A	intron_variant	0.000742994
12	101381471	rs141115891	C	T	c.629+23C>T		c.629+23C>T	intron_variant	0.000385469
12	101333262	rs191323919	C	T	c.192+33C>T		c.192+33C>T	intron_variant	0.000437596
12	101505331	rs376286711	A	G	c.2198-10A>G		c.2198-10A>G	intron_variant	0.000473111
12	101473080	rs144274871	G	A	c.1290+27G>A		c.1290+27G>A	intron_variant	0.000475803
12	101490280	rs200778645	A	G	c.1634-34A>G		c.1634-34A>G	intron_variant	0.00056433
12	101510603	rs200249882	G	T	c.2465+27G>T		c.2465+27G>T	intron_variant	0.000577551
12	101487975	rs115678807	A	G	c.1597-59A>G		c.1597-59A>G	intron_variant	0.00535339
12	101520633	rs376286852	C	G	c.2572-24C>G		c.2572-24C>G	intron_variant	0.000769294
12	101491566	rs115519551	C	T	c.1804-60C>T		c.1804-60C>T	intron_variant	0.00545037
12	101413940	rs745450816	CA	C	c.736+25delA		c.736+25delA	intron_variant	0.00067658
12	101473109	rs964774441	A	AC	c.1290+65dupC		c.1290+65dupC	intron_variant	0.00702201
12	101430966	rs138602421	C	T	c.792+38C>T		c.792+38C>T	intron_variant	0.000780461
12	101295350	rs79238794	A	G	c.-140-74A>G		c.-140-74A>G	intron_variant	0.00713194
12	101480640	rs150236611	T	C	c.1596+38T>C		c.1596+38T>C	intron_variant	0.000839558
12	101316138	rs150462294	G	A	c.56-16955G>A		c.56-16955G>A	intron_variant	0.00162118
12	101493286	rs140039723	C	T	c.1902-70C>T		c.1902-70C>T	intron_variant	0.00876019
12	101473075	rs374702100	A	G	c.1290+22A>G		c.1290+22A>G	intron_variant	0.00131368
12	101381294	rs116765257	G	C	c.498-23G>C		c.498-23G>C	intron_variant	0.00121273
12	101127505	rs576320552	G	A	c.23-47G>A		c.23-47G>A	intron_variant	0.00231196
12	101480630	rs189687516	C	T	c.1596+28C>T		c.1596+28C>T	intron_variant	0.00160142
12	101381523	rs116965114	G	A	c.629+75G>A		c.629+75G>A	intron_variant	0.0164425
12	101514262	rs199821212	A	G	c.2466-36A>G		c.2466-36A>G	intron_variant	0.00187168
12	101505319	rs11110661	C	T	c.2198-22C>T		c.2198-22C>T	intron_variant	0.00228787
12	101504159	rs147846119	CTT	C	c.2045-19_2045-18delTT		c.2045-19_2045-18delTT	intron_variant	0.0023948
12	101490490	rs60111835	G	A	c.1745+65G>A		c.1745+65G>A	intron_variant	0.0235242
12	101127665	rs193263021	A	T	c.106+30A>T		c.106+30A>T	intron_variant	0.00539816
12	101436290	rs557406015	G	C	c.1049+44G>C		c.1049+44G>C	intron_variant	0.00304863
12	101333271	rs182721075	G	T	c.192+42G>T		c.192+42G>T	intron_variant	0.00356065
12	101505323	rs118189471	A	G	c.2198-18A>G		c.2198-18A>G	intron_variant	0.00668315
12	101333029	rs77281477	T	C	c.56-64T>C		c.56-64T>C	intron_variant	0.0775604
12	101381516	rs78259827	C	T	c.629+68C>T		c.629+68C>T	intron_variant	0.0866892
12	101488117	rs76274812	G	T	c.1633+47G>T		c.1633+47G>T	intron_variant	0.0207649
12	101473109	rs964774441	AC	A	c.1290+65delC		c.1290+65delC	intron_variant	0.403945
12	101491375	rs1842888	G	A	c.1746-54G>A		c.1746-54G>A	intron_variant	0.472977
12	101520875	rs3741954	G	A	c.*4+23G>A		c.*4+23G>A	intron_variant	0.145483
12	101491517	rs76554907	G	A	c.1803+31G>A		c.1803+31G>A	intron_variant	0.159383
12	101520648	rs3832861	C	CTG	c.2572-7_2572-6dupGT		c.2572-7_2572-6dupGT	intron_variant	0.402322
12	101133912	rs4764751	G	A	c.358+29G>A		c.358+29G>A	intron_variant	0.69448
12	101111322	rs1334521815	T	G	p.Tyr7Asp	p.Tyr7Asp	c.19T>G	missense_variant	3.19775e-05
12	101127558	rs1283610754	A	T	p.Asp10Val	p.Asp10Val	c.29A>T	missense_variant	7.51959e-06
12	101127560	rs749936289	G	T	p.Val11Leu	p.Val11Leu	c.31G>T	missense_variant	3.18471e-05
12	101127561	rs974492320	T	C	p.Val11Ala	p.Val11Ala	c.32T>C	missense_variant	7.51383e-06
12	101127561	rs974492320	T	A	p.Val11Glu	p.Val11Glu	c.32T>A	missense_variant	7.51383e-06
12	101127584	rs762679295	T	A	p.Ser19Thr	p.Ser19Thr	c.55T>A	missense_variant	7.48167e-06
12	101127588	rs1302736533	C	T	p.Ser20Phe	p.Ser20Phe	c.59C>T	missense_variant	7.48122e-06
12	101133646	rs1474009328	G	C	p.Gly41Arg	p.Gly41Arg	c.121G>C	missense_variant	7.4539e-06
12	101133658	rs1476855325	A	G	p.Ile45Val	p.Ile45Val	c.133A>G	missense_variant	7.45268e-06
12	101133688	rs1449991413	G	A	p.Val55Ile	p.Val55Ile	c.163G>A	missense_variant	7.45068e-06
12	101133692	rs995473563	A	G	p.Gln56Arg	p.Gln56Arg	c.167A>G	missense_variant	7.45101e-06
12	101133715	rs1216177609	G	C	p.Asp64His	p.Asp64His	c.190G>C	missense_variant	7.44846e-06
12	101133716	rs1279533934	A	C	p.Asp64Ala	p.Asp64Ala	c.191A>C	missense_variant	7.44912e-06
12	101133722	rs1277175969	C	T	p.Pro66Leu	p.Pro66Leu	c.197C>T	missense_variant	7.44934e-06
12	101133737	rs906968328	A	G	p.Lys71Arg	p.Lys71Arg	c.212A>G	missense_variant	7.4479e-06
12	101133764	rs1397730320	G	A	p.Arg80Gln	p.Arg80Gln	c.239G>A	missense_variant	7.44846e-06
12	101133782	rs754611960	C	G	p.Thr86Ser	p.Thr86Ser	c.257C>G	missense_variant	7.45112e-06
12	101133787	rs967746335	C	A	p.Gln88Lys	p.Gln88Lys	c.262C>A	missense_variant	7.45068e-06
12	101133826	rs1174244512	A	G	p.Thr101Ala	p.Thr101Ala	c.301A>G	missense_variant	7.45779e-06
12	101133878	rs1321020089	C	A	p.Thr118Lys	p.Thr118Lys	c.353C>A	missense_variant	7.47719e-06
12	101133881	rs548107747	C	T	p.Thr119Ile	p.Thr119Ile	c.356C>T	missense_variant	7.47932e-06
12	101295428	rs1340303867	A	C	p.Leu121Phe	p.Leu121Phe	c.363A>C	missense_variant	4.24668e-06
12	101295438	rs957467218	A	G	p.Ile125Val	p.Ile125Val	c.373A>G	missense_variant	4.09484e-06
12	101295444	rs1456392982	G	A	p.Gly127Arg	p.Gly127Arg	c.379G>A	missense_variant	4.06825e-06
12	101295464	rs1169346271	A	C	p.Gln133His	p.Gln133His	c.399A>C	missense_variant	4.00519e-06
12	101295469	rs768834845	A	G	p.His135Arg	p.His135Arg	c.404A>G	missense_variant	3.99687e-06
12	101295475	rs1401900033	G	A	p.Arg137Gln	p.Arg137Gln	c.410G>A	missense_variant	3.99367e-06
12	101295482	rs770102137	T	G	p.Ser139Arg	p.Ser139Arg	c.417T>G	missense_variant	3.98562e-06
12	101295490	rs773587691	G	C	p.Ser142Thr	p.Ser142Thr	c.425G>C	missense_variant	3.98352e-06
12	101295511	rs531215302	G	A	p.Arg149His	p.Arg149His	c.446G>A	missense_variant	3.97972e-06
12	101295525	rs1377576726	A	G	p.Arg154Gly	p.Arg154Gly	c.460A>G	missense_variant	3.97823e-06
12	101295534	rs374591511	T	G	p.Ser157Ala	p.Ser157Ala	c.469T>G	missense_variant	3.97814e-06
12	101295535	rs1376517885	C	T	p.Ser157Leu	p.Ser157Leu	c.470C>T	missense_variant	3.97833e-06
12	101295553	rs746432347	G	T	p.Arg163Met	p.Arg163Met	c.488G>T	missense_variant	3.98029e-06
12	101295558	rs771671366	A	G	p.Ile165Val	p.Ile165Val	c.493A>G	missense_variant	3.98023e-06
12	101295568	rs1282180999	A	C	p.Glu2Ala	p.Glu2Ala	c.5A>C	missense_variant	3.98384e-06
12	101295586	rs1260626206	T	C	p.Ile8Thr	p.Ile8Thr	c.23T>C	missense_variant	4.03939e-06
12	101295606	rs1396047949	G	A	p.Val15Ile	p.Val15Ile	c.43G>A	missense_variant	4.05186e-06
12	101316015	rs1009024624	G	A	p.Asp23Asn	p.Asp23Asn	c.67G>A	missense_variant	3.18878e-05
12	101316031	rs1348168986	A	G	p.Gln28Arg	p.Gln28Arg	c.83A>G	missense_variant	7.41246e-06
12	101316084	rs1375337626	G	C	p.Glu46Gln	p.Glu46Gln	c.136G>C	missense_variant	7.49513e-06
12	101316087	rs1223975194	A	T	p.Ile47Phe	p.Ile47Phe	c.139A>T	missense_variant	7.4657e-06
12	101316089	rs1311621906	T	G	p.Ile47Met	p.Ile47Met	c.141T>G	missense_variant	7.50785e-06
12	101333096	rs1275759111	C	T	p.Ala20Val	p.Ala20Val	c.59C>T	missense_variant	3.98807e-06
12	101333101	rs373885901	G	T	p.Asp22Tyr	p.Asp22Tyr	c.64G>T	missense_variant	3.98648e-06
12	101333103	rs1235877926	T	A	p.Asp22Glu	p.Asp22Glu	c.66T>A	missense_variant	3.986e-06
12	101333104	rs779092567	G	A	p.Val23Ile	p.Val23Ile	c.67G>A	missense_variant	3.98584e-06
12	101333110	rs780679990	A	T	p.Ile25Phe	p.Ile25Phe	c.73A>T	missense_variant	3.98479e-06
12	101333117	rs747556027	T	C	p.Phe27Ser	p.Phe27Ser	c.80T>C	missense_variant	3.98457e-06
12	101333141	rs368038308	G	A	p.Ser35Asn	p.Ser35Asn	c.104G>A	missense_variant	3.98343e-06
12	101333154	rs772916802	T	A	p.Asp39Glu	p.Asp39Glu	c.117T>A	missense_variant	3.98241e-06
12	101333156	rs762725698	A	G	p.Asp40Gly	p.Asp40Gly	c.119A>G	missense_variant	3.98264e-06
12	101333156	rs762725698	A	C	p.Asp40Ala	p.Asp40Ala	c.119A>C	missense_variant	3.98264e-06
12	101333165	rs1340682973	T	C	p.Leu43Pro	p.Leu43Pro	c.128T>C	missense_variant	3.98238e-06
12	101333171	rs759504959	A	G	p.His45Arg	p.His45Arg	c.134A>G	missense_variant	3.98276e-06
12	101333174	rs764035960	C	A	p.Pro46His	p.Pro46His	c.137C>A	missense_variant	3.98267e-06
12	101333183	rs753969335	T	C	p.Leu49Pro	p.Leu49Pro	c.146T>C	missense_variant	3.98295e-06
12	101333192	rs1262785642	C	G	p.Thr52Ser	p.Thr52Ser	c.155C>G	missense_variant	3.98314e-06
12	101333200	rs761877218	G	T	p.Asp55Tyr	p.Asp55Tyr	c.163G>T	missense_variant	3.98435e-06
12	101333203	rs1195436115	G	T	p.Ala56Ser	p.Ala56Ser	c.166G>T	missense_variant	3.98438e-06
12	101333203	rs1195436115	G	A	p.Ala56Thr	p.Ala56Thr	c.166G>A	missense_variant	3.98438e-06
12	101333206		A	T	p.Ser57Cys	p.Ser57Cys	c.169A>T	missense_variant	3.98489e-06
12	101333225	rs1171974133	G	T	p.Gly63Val	p.Gly63Val	c.188G>T	missense_variant	3.98902e-06
12	101336195	rs1442015501	G	A	p.Arg78Gln	p.Arg78Gln	c.233G>A	missense_variant	3.98403e-06
12	101336217	rs781715300	C	G	p.Asp85Glu	p.Asp85Glu	c.255C>G	missense_variant	3.98381e-06
12	101336239	rs1292896797	T	G	p.Ser93Ala	p.Ser93Ala	c.277T>G	missense_variant	3.18878e-05
12	101336244	rs1224091418	C	A	p.Asn94Lys	p.Asn94Lys	c.282C>A	missense_variant	3.18776e-05
12	101336246	rs756919625	C	T	p.Pro95Leu	p.Pro95Leu	c.284C>T	missense_variant	3.98381e-06
12	101336252	rs778616056	C	T	p.Thr97Ile	p.Thr97Ile	c.290C>T	missense_variant	3.98444e-06
12	101336252	rs778616056	C	A	p.Thr97Asn	p.Thr97Asn	c.290C>A	missense_variant	3.98444e-06
12	101336285	rs1162177922	G	A	p.Arg108Lys	p.Arg108Lys	c.323G>A	missense_variant	3.9895e-06
12	101365105	rs759710886	A	G	p.Ile125Val	p.Ile125Val	c.373A>G	missense_variant	3.98641e-06
12	101365105	rs759710886	A	C	p.Ile125Leu	p.Ile125Leu	c.373A>C	missense_variant	3.98641e-06
12	101365106	rs1259131504	T	C	p.Ile125Thr	p.Ile125Thr	c.374T>C	missense_variant	3.98632e-06
12	101365111	rs775734372	T	G	p.Phe127Val	p.Phe127Val	c.379T>G	missense_variant	3.98543e-06
12	101365132	rs1376310935	T	C	p.Trp134Arg	p.Trp134Arg	c.400T>C	missense_variant	3.98416e-06
12	101365151	rs1364245039	A	G	p.Tyr140Cys	p.Tyr140Cys	c.419A>G	missense_variant	3.99007e-06
12	101365184	rs764753983	G	C	p.Arg151Thr	p.Arg151Thr	c.452G>C	missense_variant	4.00567e-06
12	101368566	rs1432012767	A	G	p.Asn354Ser	p.Asn354Ser	c.1061A>G	missense_variant	3.18817e-05
12	101368645	rs892694744	C	T	p.Arg159Cys	p.Arg159Cys	c.475C>T	missense_variant	3.97668e-06
12	101381337	rs755195189	G	T	p.Arg173Met	p.Arg173Met	c.518G>T	missense_variant	3.98004e-06
12	101381366	rs1172837760	A	G	p.Met183Val	p.Met183Val	c.547A>G	missense_variant	3.9788e-06
12	101381387	rs147507034	C	G	p.Leu190Val	p.Leu190Val	c.568C>G	missense_variant	3.97848e-06
12	101381395		C	G	p.Asp192Glu	p.Asp192Glu	c.576C>G	missense_variant	3.97858e-06
12	101381406	rs766375975	A	G	p.Asn196Ser	p.Asn196Ser	c.587A>G	missense_variant	3.97871e-06
12	101381427	rs781369419	T	G	p.Phe203Cys	p.Phe203Cys	c.608T>G	missense_variant	3.98143e-06
12	101381441	rs748441811	A	T	p.Ile208Phe	p.Ile208Phe	c.622A>T	missense_variant	3.98384e-06
12	101381441	rs748441811	A	G	p.Ile208Val	p.Ile208Val	c.622A>G	missense_variant	3.98384e-06
12	101381444	rs1285124720	C	T	p.His209Tyr	p.His209Tyr	c.625C>T	missense_variant	3.98613e-06
12	101381446	rs778222558	T	A	p.His209Gln	p.His209Gln	c.627T>A	missense_variant	3.18532e-05
12	101381448	rs749701105	A	G	p.His210Arg	p.His210Arg	c.629A>G	missense_variant	3.98724e-06
12	101381448	rs749701105	A	T	p.His210Leu	p.His210Leu	c.629A>T	missense_variant	3.98724e-06
12	101413813	rs779544232	T	G	p.Phe211Val	p.Phe211Val	c.631T>G	missense_variant	4.00654e-06
12	101413816	rs979050878	A	G	p.Ile212Val	p.Ile212Val	c.634A>G	missense_variant	3.1839e-05
12	101413820	rs771673326	T	C	p.Ile213Thr	p.Ile213Thr	c.638T>C	missense_variant	3.99498e-06
12	101413822	rs140116275	C	T	p.His214Tyr	p.His214Tyr	c.640C>T	missense_variant	3.99485e-06
12	101413835	rs746572598	C	A	p.Thr218Lys	p.Thr218Lys	c.653C>A	missense_variant	3.99412e-06
12	101413847	rs1394841946	A	G	p.Asn222Ser	p.Asn222Ser	c.665A>G	missense_variant	3.99208e-06
12	101413852	rs761645448	A	T	p.Thr224Ser	p.Thr224Ser	c.670A>T	missense_variant	3.99128e-06
12	101413868	rs752827393	T	G	p.Val229Gly	p.Val229Gly	c.686T>G	missense_variant	3.99272e-06
12	101413916	rs375891394	T	G	p.Ile245Ser	p.Ile245Ser	c.734T>G	missense_variant	4.01962e-06
12	101430879	rs1382705378	A	C	p.Asn248Thr	p.Asn248Thr	c.743A>C	missense_variant	3.97883e-06
12	101430882	rs1185072123	G	A	p.Arg249His	p.Arg249His	c.746G>A	missense_variant	3.18552e-05
12	101430902	rs201831622	T	C	p.Tyr256His	p.Tyr256His	c.766T>C	missense_variant	3.97839e-06
12	101430902	rs201831622	T	G	p.Tyr256Asp	p.Tyr256Asp	c.766T>G	missense_variant	3.1839e-05
12	101430912	rs1258502826	C	T	p.Ala259Val	p.Ala259Val	c.776C>T	missense_variant	3.97874e-06
12	101430923	rs745812557	C	A	p.His263Asn	p.His263Asn	c.787C>A	missense_variant	3.97896e-06
12	101433743	rs1159736708	G	A	p.Arg268Lys	p.Arg268Lys	c.803G>A	missense_variant	3.99485e-06
12	101433761	rs757024624	G	A	p.Arg274Gln	p.Arg274Gln	c.821G>A	missense_variant	4.06567e-06
12	101433783	rs1291015277	C	A	p.His281Gln	p.His281Gln	c.843C>A	missense_variant	3.98676e-06
12	101433809	rs1471757002	C	A	p.Ala290Asp	p.Ala290Asp	c.869C>A	missense_variant	3.99055e-06
12	101433811	rs1414201197	T	A	p.Ser291Thr	p.Ser291Thr	c.871T>A	missense_variant	3.99243e-06
12	101433812	rs780211110	C	G	p.Ser291Cys	p.Ser291Cys	c.872C>G	missense_variant	3.18451e-05
12	101433820	rs763116395	G	T	p.Val294Leu	p.Val294Leu	c.880G>T	missense_variant	3.9931e-06
12	101436137	rs1283737482	T	G	p.Leu314Val	p.Leu314Val	c.940T>G	missense_variant	3.97861e-06
12	101436141	rs759786251	A	G	p.Tyr315Cys	p.Tyr315Cys	c.944A>G	missense_variant	3.97874e-06
12	101436156	rs1206802276	G	A	p.Gly320Asp	p.Gly320Asp	c.959G>A	missense_variant	3.97845e-06
12	101436171	rs1244622223	T	C	p.Met325Thr	p.Met325Thr	c.974T>C	missense_variant	3.97795e-06
12	101436172	rs761199298	G	T	p.Met325Ile	p.Met325Ile	c.975G>T	missense_variant	3.97814e-06
12	101436206	rs1389779160	T	A	p.Phe337Ile	p.Phe337Ile	c.1009T>A	missense_variant	3.9776e-06
12	101436222	rs1344721878	C	T	p.Thr342Ile	p.Thr342Ile	c.1025C>T	missense_variant	3.18532e-05
12	101436225	rs1333045712	C	T	p.Thr343Ile	p.Thr343Ile	c.1028C>T	missense_variant	3.97874e-06
12	101436228	rs776105850	T	G	p.Leu344Arg	p.Leu344Arg	c.1031T>G	missense_variant	3.9782e-06
12	101436233	rs780029094	C	T	p.His346Tyr	p.His346Tyr	c.1036C>T	missense_variant	3.97877e-06
12	101437328	rs1308687770	G	A	p.Cys354Tyr	p.Cys354Tyr	c.1061G>A	missense_variant	3.98352e-06
12	101437333	rs1374965586	G	A	p.Ala356Thr	p.Ala356Thr	c.1066G>A	missense_variant	3.98245e-06
12	101437337	rs1395341730	C	T	p.Thr357Ile	p.Thr357Ile	c.1070C>T	missense_variant	3.98159e-06
12	101437343	rs528441528	T	C	p.Ile359Thr	p.Ile359Thr	c.1076T>C	missense_variant	3.98143e-06
12	101437357	rs1245251879	G	A	p.Val364Met	p.Val364Met	c.1090G>A	missense_variant	3.98076e-06
12	101437361	rs779078684	G	A	p.Cys365Tyr	p.Cys365Tyr	c.1094G>A	missense_variant	3.98096e-06
12	101437369	rs746008401	T	C	p.Tyr368His	p.Tyr368His	c.1102T>C	missense_variant	3.98099e-06
12	101437378	rs1274696157	T	C	p.Phe371Leu	p.Phe371Leu	c.1111T>C	missense_variant	3.98203e-06
12	101437380	rs1485078425	C	A	p.Phe371Leu	p.Phe371Leu	c.1113C>A	missense_variant	3.1835e-05
12	101442179	rs778211653	G	A	p.Ala403Thr	p.Ala403Thr	c.1207G>A	missense_variant	3.98305e-06
12	101473009	rs1490685625	G	A	p.Val416Ile	p.Val416Ile	c.1246G>A	missense_variant	3.18492e-05
12	101473014	rs1276809003	T	G	p.Ile417Met	p.Ile417Met	c.1251T>G	missense_variant	3.98105e-06
12	101473015	rs760500711	G	A	p.Ala418Thr	p.Ala418Thr	c.1252G>A	missense_variant	3.98137e-06
12	101473016	rs768363015	C	A	p.Ala418Asp	p.Ala418Asp	c.1253C>A	missense_variant	3.98137e-06
12	101473050	rs766389994	G	T	p.Glu429Asp	p.Glu429Asp	c.1287G>T	missense_variant	3.98619e-06
12	101477464	rs775741834	A	G	p.Ile433Met	p.Ile433Met	c.1299A>G	missense_variant	4.11543e-06
12	101477465	rs775993661	C	G	p.Arg434Gly	p.Arg434Gly	c.1300C>G	missense_variant	4.12266e-06
12	101477466	rs767571101	G	A	p.Arg434Gln	p.Arg434Gln	c.1301G>A	missense_variant	4.11617e-06
12	101477492	rs545098873	A	G	p.Lys443Glu	p.Lys443Glu	c.1327A>G	missense_variant	4.06977e-06
12	101477499	rs757760548	A	G	p.Glu445Gly	p.Glu445Gly	c.1334A>G	missense_variant	4.0619e-06
12	101477513	rs1333845816	A	G	p.Ile450Val	p.Ile450Val	c.1348A>G	missense_variant	3.18471e-05
12	101477525	rs746618331	C	T	p.Pro454Ser	p.Pro454Ser	c.1360C>T	missense_variant	4.11171e-06
12	101477528	rs1161788000	G	A	p.Glu455Lys	p.Glu455Lys	c.1363G>A	missense_variant	4.11584e-06
12	101477531	rs754613555	C	T	p.Pro456Ser	p.Pro456Ser	c.1366C>T	missense_variant	4.12198e-06
12	101477546	rs1404935350	A	C	p.Thr461Pro	p.Thr461Pro	c.1381A>C	missense_variant	4.21432e-06
12	101477580	rs1226534847	C	G	p.Ser472Cys	p.Ser472Cys	c.1415C>G	missense_variant	4.93131e-06
12	101477596	rs772122774	G	A	p.Met477Ile	p.Met477Ile	c.1431G>A	missense_variant	5.21224e-06
12	101480442	rs1168628913	G	A	p.Cys479Tyr	p.Cys479Tyr	c.1436G>A	missense_variant	3.98213e-06
12	101480444	rs1397123580	G	A	p.Val480Met	p.Val480Met	c.1438G>A	missense_variant	3.9821e-06
12	101480447	rs1395427537	G	A	p.Val481Met	p.Val481Met	c.1441G>A	missense_variant	3.98156e-06
12	101480451	rs762133151	T	A	p.Ile482Asn	p.Ile482Asn	c.1445T>A	missense_variant	3.98153e-06
12	101480456	rs1384755524	G	T	p.Ala484Ser	p.Ala484Ser	c.1450G>T	missense_variant	3.98089e-06
12	101480460	rs763443164	T	C	p.Val485Ala	p.Val485Ala	c.1454T>C	missense_variant	3.98076e-06
12	101480481	rs377115870	G	T	p.Arg492Leu	p.Arg492Leu	c.1475G>T	missense_variant	3.98057e-06
12	101480489	rs752278011	A	T	p.Thr495Ser	p.Thr495Ser	c.1483A>T	missense_variant	3.9808e-06
12	101480520	rs1014816581	C	T	p.Ala505Val	p.Ala505Val	c.1514C>T	missense_variant	3.98292e-06
12	101480528	rs1425640120	A	G	p.Arg508Gly	p.Arg508Gly	c.1522A>G	missense_variant	3.18451e-05
12	101480540	rs748300252	C	G	p.Gln512Glu	p.Gln512Glu	c.1534C>G	missense_variant	3.9827e-06
12	101480544	rs773523867	T	C	p.Val513Ala	p.Val513Ala	c.1538T>C	missense_variant	3.98267e-06
12	101480550	rs1324963340	C	A	p.Thr515Asn	p.Thr515Asn	c.1544C>A	missense_variant	3.98289e-06
12	101480564	rs771350203	G	A	p.Val520Met	p.Val520Met	c.1558G>A	missense_variant	3.98416e-06
12	101488050	rs1365684188	C	T	p.Ala538Val	p.Ala538Val	c.1613C>T	missense_variant	3.98765e-06
12	101490322	rs1459818215	C	T	p.Arg548Cys	p.Arg548Cys	c.1642C>T	missense_variant	3.9896e-06
12	101490380	rs1421084896	T	C	p.Val567Ala	p.Val567Ala	c.1700T>C	missense_variant	3.99205e-06
12	101490394	rs1007246830	T	A	p.Ser572Thr	p.Ser572Thr	c.1714T>A	missense_variant	3.18654e-05
12	101490398	rs757367090	C	T	p.Thr573Ile	p.Thr573Ile	c.1718C>T	missense_variant	3.99958e-06
12	101490417	rs1433234975	C	A	p.Phe579Leu	p.Phe579Leu	c.1737C>A	missense_variant	3.18593e-05
12	101490418	rs555362548	C	T	p.Leu580Phe	p.Leu580Phe	c.1738C>T	missense_variant	4.01381e-06
12	101490419	rs922818309	T	C	p.Leu580Pro	p.Leu580Pro	c.1739T>C	missense_variant	4.01519e-06
12	101491446	rs777441013	G	A	p.Gly588Asp	p.Gly588Asp	c.1763G>A	missense_variant	3.98394e-06
12	101491478	rs1405028889	C	A	p.Leu599Ile	p.Leu599Ile	c.1795C>A	missense_variant	3.98371e-06
12	101491632	rs982652977	C	T	p.Pro604Ser	p.Pro604Ser	c.1810C>T	missense_variant	3.99173e-06
12	101491636	rs1312480115	G	T	p.Ser605Ile	p.Ser605Ile	c.1814G>T	missense_variant	3.99262e-06
12	101491641	rs1384618008	T	C	p.Cys607Arg	p.Cys607Arg	c.1819T>C	missense_variant	3.99476e-06
12	101491647	rs1246069533	A	G	p.Ile609Val	p.Ile609Val	c.1825A>G	missense_variant	3.99703e-06
12	101491665	rs1198101335	A	T	p.Met615Leu	p.Met615Leu	c.1843A>T	missense_variant	4.00612e-06
12	101491667	rs756765971	G	C	p.Met615Ile	p.Met615Ile	c.1845G>C	missense_variant	4.00702e-06
12	101491668	rs778579833	G	A	p.Gly616Ser	p.Gly616Ser	c.1846G>A	missense_variant	4.00773e-06
12	101491669	rs1181912783	G	A	p.Gly616Asp	p.Gly616Asp	c.1847G>A	missense_variant	4.00814e-06
12	101491669	rs1181912783	G	T	p.Gly616Val	p.Gly616Val	c.1847G>T	missense_variant	4.00814e-06
12	101491707	rs1187967290	A	C	p.Met629Leu	p.Met629Leu	c.1885A>C	missense_variant	4.01923e-06
12	101491713	rs1371431876	C	T	p.Leu631Phe	p.Leu631Phe	c.1891C>T	missense_variant	4.02094e-06
12	101493396	rs1431067550	G	A	p.Glu648Lys	p.Glu648Lys	c.1942G>A	missense_variant	4.11137e-06
12	101493405	rs1361701369	C	A	p.Pro651Thr	p.Pro651Thr	c.1951C>A	missense_variant	4.00991e-06
12	101493429	rs373890363	C	G	p.Gln659Glu	p.Gln659Glu	c.1975C>G	missense_variant	4.00962e-06
12	101493442	rs1248904464	A	G	p.Asp663Gly	p.Asp663Gly	c.1988A>G	missense_variant	3.1835e-05
12	101493449	rs367780147	C	A	p.Asn665Lys	p.Asn665Lys	c.1995C>A	missense_variant	4.03965e-06
12	101493451		T	C	p.Leu666Pro	p.Leu666Pro	c.1997T>C	missense_variant	4.04878e-06
12	101493461	rs1357371246	G	T	p.Met669Ile	p.Met669Ile	c.2007G>T	missense_variant	4.06732e-06
12	101504184	rs751158965	C	T	p.Leu683Phe	p.Leu683Phe	c.2047C>T	missense_variant	4.16458e-06
12	101504185	rs1315759823	T	C	p.Leu683Pro	p.Leu683Pro	c.2048T>C	missense_variant	4.13798e-06
12	101504241	rs1422263288	G	A	p.Ala702Thr	p.Ala702Thr	c.2104G>A	missense_variant	4.0042e-06
12	101504248	rs1429666034	T	C	p.Leu704Pro	p.Leu704Pro	c.2111T>C	missense_variant	4.00298e-06
12	101504248	rs1429666034	T	G	p.Leu704Arg	p.Leu704Arg	c.2111T>G	missense_variant	4.00298e-06
12	101504261	rs768993465	T	G	p.Ile708Met	p.Ile708Met	c.2124T>G	missense_variant	4.00702e-06
12	101504267	rs776950820	T	G	p.Ile710Met	p.Ile710Met	c.2130T>G	missense_variant	4.00914e-06
12	101504271	rs770227673	C	G	p.Leu712Val	p.Leu712Val	c.2134C>G	missense_variant	4.01249e-06
12	101504314	rs559927872	C	T	p.Ala726Val	p.Ala726Val	c.2177C>T	missense_variant	4.16806e-06
12	101504331	rs1224904970	A	G	p.Ile732Val	p.Ile732Val	c.2194A>G	missense_variant	4.44038e-06
12	101505346	rs1285700528	T	C	p.Trp735Arg	p.Trp735Arg	c.2203T>C	missense_variant	4.14921e-06
12	101505349	rs1353801712	T	C	p.Tyr736His	p.Tyr736His	c.2206T>C	missense_variant	4.12742e-06
12	101505352	rs1290213219	G	A	p.Gly737Arg	p.Gly737Arg	c.2209G>A	missense_variant	4.12613e-06
12	101505382	rs774934835	G	A	p.Val747Ile	p.Val747Ile	c.2239G>A	missense_variant	4.02372e-06
12	101505383	rs760384477	T	C	p.Val747Ala	p.Val747Ala	c.2240T>C	missense_variant	4.01816e-06
12	101505423	rs147476649	T	A	p.Phe760Leu	p.Phe760Leu	c.2280T>A	missense_variant	3.18492e-05
12	101505431	rs765241694	G	T	p.Arg763Leu	p.Arg763Leu	c.2288G>T	missense_variant	3.99875e-06
12	101505440	rs1280939954	A	G	p.Tyr766Cys	p.Tyr766Cys	c.2297A>G	missense_variant	3.99671e-06
12	101505479	rs755042995	C	T	p.Ala779Val	p.Ala779Val	c.2336C>T	missense_variant	3.18512e-05
12	101505488	rs781346647	A	G	p.Lys782Arg	p.Lys782Arg	c.2345A>G	missense_variant	4.43841e-06
12	101510461	rs768321879	A	G	p.Met784Val	p.Met784Val	c.2350A>G	missense_variant	3.97791e-06
12	101510464	rs776470078	G	A	p.Val785Ile	p.Val785Ile	c.2353G>A	missense_variant	3.97788e-06
12	101510483	rs1244974032	G	T	p.Ser791Ile	p.Ser791Ile	c.2372G>T	missense_variant	3.97788e-06
12	101510489	rs750329769	C	T	p.Ser793Phe	p.Ser793Phe	c.2378C>T	missense_variant	3.97788e-06
12	101510511	rs764749444	T	G	p.Phe800Leu	p.Phe800Leu	c.2400T>G	missense_variant	3.97766e-06
12	101510512	rs550603443	G	C	p.Glu801Gln	p.Glu801Gln	c.2401G>C	missense_variant	3.97772e-06
12	101510563	rs369625786	C	G	p.Leu818Val	p.Leu818Val	c.2452C>G	missense_variant	3.97921e-06
12	101514316	rs1423318615	C	G	p.Asp828Glu	p.Asp828Glu	c.2484C>G	missense_variant	3.98051e-06
12	101514347	rs1240931167	A	C	p.Thr839Pro	p.Thr839Pro	c.2515A>C	missense_variant	3.97905e-06
12	101514383	rs755711465	G	A	p.Ala851Thr	p.Ala851Thr	c.2551G>A	missense_variant	3.98013e-06
12	101514383	rs755711465	G	T	p.Ala851Ser	p.Ala851Ser	c.2551G>T	missense_variant	3.98013e-06
12	101514389	rs1384103928	A	C	p.Ile853Leu	p.Ile853Leu	c.2557A>C	missense_variant	3.98023e-06
12	101514395	rs549304402	G	T	p.Val855Phe	p.Val855Phe	c.2563G>T	missense_variant	3.98149e-06
12	101514399	rs1342993659	T	C	p.Phe856Ser	p.Phe856Ser	c.2567T>C	missense_variant	3.1837e-05
12	101520663	rs755621420	G	A	p.Val860Met	p.Val860Met	c.2578G>A	missense_variant	3.98775e-06
12	101520678	rs1381611840	C	T	p.His865Tyr	p.His865Tyr	c.2593C>T	missense_variant	3.98273e-06
12	101520681	rs1275996559	C	T	p.Leu866Phe	p.Leu866Phe	c.2596C>T	missense_variant	3.98165e-06
12	101520684	rs1219074804	A	G	p.Ile867Val	p.Ile867Val	c.2599A>G	missense_variant	3.98073e-06
12	101520694	rs1211596286	T	C	p.Leu870Pro	p.Leu870Pro	c.2609T>C	missense_variant	3.98004e-06
12	101520697	rs1478860712	T	C	p.Ile871Thr	p.Ile871Thr	c.2612T>C	missense_variant	3.18512e-05
12	101520722	rs756851812	G	C	p.Arg879Ser	p.Arg879Ser	c.2637G>C	missense_variant	3.9794e-06
12	101520735	rs1434322866	A	G	p.Arg884Gly	p.Arg884Gly	c.2650A>G	missense_variant	3.18451e-05
12	101520744	rs1362505106	T	G	p.Tyr887Asp	p.Tyr887Asp	c.2659T>G	missense_variant	3.18471e-05
12	101520747	rs1427419342	T	G	p.Leu888Val	p.Leu888Val	c.2662T>G	missense_variant	3.97896e-06
12	101520778	rs956865485	T	G	p.Leu898Arg	p.Leu898Arg	c.2693T>G	missense_variant	3.97991e-06
12	101520812	rs1213896214	G	T	p.Lys909Asn	p.Lys909Asn	c.2727G>T	missense_variant	3.98743e-06
12	101520814	rs768000564	A	C	p.Lys910Thr	p.Lys910Thr	c.2729A>C	missense_variant	3.98845e-06
12	101520818	rs1245366790	T	A	p.Asn911Lys	p.Asn911Lys	c.2733T>A	missense_variant	3.99036e-06
12	101520837		G	A	p.Glu918Lys	p.Glu918Lys	c.2752G>A	missense_variant	4.03675e-06
12	101520840	rs1347902031	T	G	p.Trp919Gly	p.Trp919Gly	c.2755T>G	missense_variant	4.03649e-06
12	101127558	rs1283610754	A	G	p.Asp10Gly	p.Asp10Gly	c.29A>G	missense_variant	1.50392e-05
12	101127569	rs1034075982	G	A	p.Gly14Arg	p.Gly14Arg	c.40G>A	missense_variant	1.49876e-05
12	101127570	rs1192452370	G	T	p.Gly14Val	p.Gly14Val	c.41G>T	missense_variant	1.49795e-05
12	101127628	rs1240644380	C	G	p.Ile33Met	p.Ile33Met	c.99C>G	missense_variant	1.50177e-05
12	101133646	rs1474009328	G	A	p.Gly41Arg	p.Gly41Arg	c.121G>A	missense_variant	1.49078e-05
12	101133672	rs1172926575	C	A	p.His49Gln	p.His49Gln	c.147C>A	missense_variant	1.49002e-05
12	101133679	rs921504432	A	G	p.Asn52Asp	p.Asn52Asp	c.154A>G	missense_variant	1.20771e-05
12	101133746	rs1171888656	G	T	p.Gly74Val	p.Gly74Val	c.221G>T	missense_variant	1.48962e-05
12	101133766	rs1160149981	T	C	p.Ser81Pro	p.Ser81Pro	c.241T>C	missense_variant	6.37877e-05
12	101133775	rs966354910	C	A	p.Arg84Ser	p.Arg84Ser	c.250C>A	missense_variant	1.20761e-05
12	101133780	rs1347772839	G	T	p.Lys85Asn	p.Lys85Asn	c.255G>T	missense_variant	1.49025e-05
12	101133781	rs1220111920	A	G	p.Thr86Ala	p.Thr86Ala	c.256A>G	missense_variant	1.49022e-05
12	101133782	rs754611960	C	T	p.Thr86Ile	p.Thr86Ile	c.257C>T	missense_variant	1.49022e-05
12	101133833	rs777843875	T	C	p.Val103Ala	p.Val103Ala	c.308T>C	missense_variant	1.49169e-05
12	101133849	rs749291879	T	A	p.Ser108Arg	p.Ser108Arg	c.324T>A	missense_variant	1.49269e-05
12	101133878	rs1321020089	C	T	p.Thr118Ile	p.Thr118Ile	c.353C>T	missense_variant	1.49544e-05
12	101295445	rs1200528395	G	A	p.Gly127Glu	p.Gly127Glu	c.380G>A	missense_variant	8.12275e-06
12	101295472	rs781369529	A	G	p.Gln136Arg	p.Gln136Arg	c.407A>G	missense_variant	7.99118e-06
12	101295499	rs373057963	C	T	p.Ala145Val	p.Ala145Val	c.434C>T	missense_variant	7.07574e-06
12	101295505	rs752370533	G	A	p.Arg147His	p.Arg147His	c.440G>A	missense_variant	7.96362e-06
12	101295526	rs750422599	G	A	p.Arg154Lys	p.Arg154Lys	c.461G>A	missense_variant	7.95608e-06
12	101295544	rs749612313	C	T	p.Pro160Leu	p.Pro160Leu	c.479C>T	missense_variant	7.95779e-06
12	101295573	rs1348383244	A	G	p.Ser4Gly	p.Ser4Gly	c.10A>G	missense_variant	7.96673e-06
12	101316079	rs887710760	T	C	p.Phe44Ser	p.Phe44Ser	c.131T>C	missense_variant	1.4999e-05
12	101333102	rs1209868489	A	G	p.Asp22Gly	p.Asp22Gly	c.65A>G	missense_variant	7.972e-06
12	101333105	rs746227599	T	C	p.Val23Ala	p.Val23Ala	c.68T>C	missense_variant	7.08562e-06
12	101333137	rs747696163	A	G	p.Ser34Gly	p.Ser34Gly	c.100A>G	missense_variant	7.96622e-06
12	101333143	rs1357271580	C	A	p.Pro36Thr	p.Pro36Thr	c.106C>A	missense_variant	7.96616e-06
12	101336189	rs1324414033	A	G	p.Tyr76Cys	p.Tyr76Cys	c.227A>G	missense_variant	7.96692e-06
12	101365132	rs1376310935	T	A	p.Trp134Arg	p.Trp134Arg	c.400T>A	missense_variant	7.08205e-06
12	101365150	rs754404619	T	C	p.Tyr140His	p.Tyr140His	c.418T>C	missense_variant	7.98027e-06
12	101368565	rs777078363	A	G	p.Asn354Asp	p.Asn354Asp	c.1060A>G	missense_variant	7.95672e-06
12	101368637	rs201084190	A	G	p.Tyr156Cys	p.Tyr156Cys	c.467A>G	missense_variant	8.07754e-06
12	101368660	rs1187562124	A	G	p.Met164Val	p.Met164Val	c.490A>G	missense_variant	7.95311e-06
12	101381324	rs780126395	A	C	p.Lys169Gln	p.Lys169Gln	c.505A>C	missense_variant	7.96679e-06
12	101381338	rs150616124	G	C	p.Arg173Ser	p.Arg173Ser	c.519G>C	missense_variant	7.96007e-06
12	101381373	rs576854824	T	C	p.Leu185Pro	p.Leu185Pro	c.554T>C	missense_variant	7.95703e-06
12	101413906	rs185164070	A	C	p.Lys242Gln	p.Lys242Gln	c.724A>C	missense_variant	8.0262e-06
12	101413907	rs757668505	A	T	p.Lys242Ile	p.Lys242Ile	c.725A>T	missense_variant	8.02678e-06
12	101430873	rs1359772420	G	A	p.Gly246Asp	p.Gly246Asp	c.737G>A	missense_variant	7.95849e-06
12	101430903	rs749076147	A	G	p.Tyr256Cys	p.Tyr256Cys	c.767A>G	missense_variant	7.95665e-06
12	101433785	rs1202630749	G	A	p.Arg282Gln	p.Arg282Gln	c.845G>A	missense_variant	7.08662e-06
12	101433797	rs771894932	A	G	p.Tyr286Cys	p.Tyr286Cys	c.857A>G	missense_variant	7.97366e-06
12	101433812	rs780211110	C	T	p.Ser291Phe	p.Ser291Phe	c.872C>T	missense_variant	7.98435e-06
12	101433838	rs760003967	C	T	p.Pro300Ser	p.Pro300Ser	c.898C>T	missense_variant	8.03471e-06
12	101436165	rs1249635086	C	G	p.Thr323Ser	p.Thr323Ser	c.968C>G	missense_variant	7.95722e-06
12	101437320	rs1431920112	A	T	p.Lys351Asn	p.Lys351Asn	c.1053A>T	missense_variant	7.9687e-06
12	101437349	rs1341981751	T	C	p.Met361Thr	p.Met361Thr	c.1082T>C	missense_variant	7.9621e-06
12	101442119	rs747304126	G	T	p.Val383Leu	p.Val383Leu	c.1147G>T	missense_variant	7.96369e-06
12	101442149	rs1331205557	G	A	p.Val393Ile	p.Val393Ile	c.1177G>A	missense_variant	7.9602e-06
12	101442162	rs770321789	T	G	p.Val397Gly	p.Val397Gly	c.1190T>G	missense_variant	7.9609e-06
12	101473039	rs761747073	T	A	p.Trp426Arg	p.Trp426Arg	c.1276T>A	missense_variant	7.96654e-06
12	101477507	rs750919999	A	G	p.Asn448Asp	p.Asn448Asp	c.1342A>G	missense_variant	8.17367e-06
12	101477576	rs773151360	G	A	p.Ala471Thr	p.Ala471Thr	c.1411G>A	missense_variant	9.80854e-06
12	101480459	rs773439481	G	A	p.Val485Met	p.Val485Met	c.1453G>A	missense_variant	7.96254e-06
12	101480465	rs752158945	G	A	p.Gly487Arg	p.Gly487Arg	c.1459G>A	missense_variant	7.96235e-06
12	101480480	rs767044622	C	T	p.Arg492Trp	p.Arg492Trp	c.1474C>T	missense_variant	7.96197e-06
12	101480519	rs1407940545	G	A	p.Ala505Thr	p.Ala505Thr	c.1513G>A	missense_variant	7.96489e-06
12	101488062	rs761543354	C	T	p.Thr542Met	p.Thr542Met	c.1625C>T	missense_variant	7.97569e-06
12	101490320	rs759528727	C	G	p.Pro547Arg	p.Pro547Arg	c.1640C>G	missense_variant	7.97913e-06
12	101490323	rs767411991	G	A	p.Arg548His	p.Arg548His	c.1643G>A	missense_variant	7.97824e-06
12	101491452	rs748862613	A	G	p.Tyr590Cys	p.Tyr590Cys	c.1769A>G	missense_variant	7.96743e-06
12	101491657	rs748774623	G	A	p.Cys612Tyr	p.Cys612Tyr	c.1835G>A	missense_variant	8.00653e-06
12	101491679	rs149548968	G	A	p.Met619Ile	p.Met619Ile	c.1857G>A	missense_variant	7.12636e-06
12	101493387	rs760557996	G	A	p.Val645Ile	p.Val645Ile	c.1933G>A	missense_variant	8.35101e-06
12	101493412	rs761072068	G	A	p.Arg653Lys	p.Arg653Lys	c.1958G>A	missense_variant	7.12022e-06
12	101493445	rs1305367462	A	G	p.Tyr664Cys	p.Tyr664Cys	c.1991A>G	missense_variant	8.0575e-06
12	101504205	rs1309254868	A	G	p.Ile690Val	p.Ile690Val	c.2068A>G	missense_variant	8.10163e-06
12	101504206	rs200708403	T	C	p.Ile690Thr	p.Ile690Thr	c.2069T>C	missense_variant	8.09271e-06
12	101504269	rs748414275	G	A	p.Arg711Gln	p.Arg711Gln	c.2132G>A	missense_variant	8.03032e-06
12	101505364	rs771399936	G	A	p.Gly741Ser	p.Gly741Ser	c.2221G>A	missense_variant	8.1406e-06
12	101505436	rs1439484112	G	T	p.Val765Leu	p.Val765Leu	c.2293G>T	missense_variant	7.99533e-06
12	101510473	rs765130825	G	A	p.Val788Met	p.Val788Met	c.2362G>A	missense_variant	7.95532e-06
12	101510506	rs1211759710	G	T	p.Asp799Tyr	p.Asp799Tyr	c.2395G>T	missense_variant	6.37064e-05
12	101514302	rs750222905	C	T	p.Arg824Trp	p.Arg824Trp	c.2470C>T	missense_variant	7.97099e-06
12	101514311	rs774274653	C	T	p.Arg827Cys	p.Arg827Cys	c.2479C>T	missense_variant	7.96388e-06
12	101514330	rs765422057	T	C	p.Leu833Pro	p.Leu833Pro	c.2498T>C	missense_variant	7.95824e-06
12	101514365	rs570033114	G	C	p.Val845Leu	p.Val845Leu	c.2533G>C	missense_variant	7.95843e-06
12	101520693	rs199976858	C	G	p.Leu870Val	p.Leu870Val	c.2608C>G	missense_variant	7.96026e-06
12	101520750	rs779924651	A	T	p.Ile889Phe	p.Ile889Phe	c.2665A>T	missense_variant	7.95754e-06
12	101520799	rs771036887	G	A	p.Arg905Gln	p.Arg905Gln	c.2714G>A	missense_variant	7.96781e-06
12	101520810	rs759943540	A	G	p.Lys909Glu	p.Lys909Glu	c.2725A>G	missense_variant	7.97232e-06
12	101520844	rs1275058200	C	T	p.Pro920Leu	p.Pro920Leu	c.2759C>T	missense_variant	6.37308e-05
12	101133729	rs765634291	C	A	p.Phe68Leu	p.Phe68Leu	c.204C>A	missense_variant	2.23487e-05
12	101133742	rs1424412178	G	A	p.Ala73Thr	p.Ala73Thr	c.217G>A	missense_variant	1.81113e-05
12	101133772	rs958591307	A	T	p.Thr83Ser	p.Thr83Ser	c.247A>T	missense_variant	1.81166e-05
12	101133775	rs966354910	C	T	p.Arg84Cys	p.Arg84Cys	c.250C>T	missense_variant	1.81142e-05
12	101133789	rs536328824	G	T	p.Gln88His	p.Gln88His	c.264G>T	missense_variant	2.23534e-05
12	101295498	rs1320169078	G	A	p.Ala145Thr	p.Ala145Thr	c.433G>A	missense_variant	1.06123e-05
12	101295504	rs1198527510	C	T	p.Arg147Cys	p.Arg147Cys	c.439C>T	missense_variant	1.19453e-05
12	101295540	rs368294772	C	T	p.Pro159Ser	p.Pro159Ser	c.475C>T	missense_variant	1.19357e-05
12	101295549		A	G	p.Arg162Gly	p.Arg162Gly	c.484A>G	missense_variant	1.19453e-05
12	101316010	rs1382621245	G	A	p.Gly21Asp	p.Gly21Asp	c.62G>A	missense_variant	2.25584e-05
12	101316097	rs746501719	C	T	p.Ala50Val	p.Ala50Val	c.149C>T	missense_variant	1.83222e-05
12	101333101	rs373885901	G	A	p.Asp22Asn	p.Asp22Asn	c.64G>A	missense_variant	1.19594e-05
12	101333131	rs768011354	G	A	p.Ala32Thr	p.Ala32Thr	c.94G>A	missense_variant	1.06244e-05
12	101333131	rs768011354	G	T	p.Ala32Ser	p.Ala32Ser	c.94G>T	missense_variant	1.06244e-05
12	101381346	rs770298830	G	A	p.Arg176Lys	p.Arg176Lys	c.527G>A	missense_variant	1.19384e-05
12	101413835	rs746572598	C	T	p.Thr218Met	p.Thr218Met	c.653C>T	missense_variant	1.06474e-05
12	101413852	rs761645448	A	G	p.Thr224Ala	p.Thr224Ala	c.670A>G	missense_variant	1.06398e-05
12	101433797	rs771894932	A	C	p.Tyr286Ser	p.Tyr286Ser	c.857A>C	missense_variant	1.19605e-05
12	101436201	rs893140935	T	C	p.Phe335Ser	p.Phe335Ser	c.1004T>C	missense_variant	1.19327e-05
12	101436230	rs758081968	G	A	p.Asp345Asn	p.Asp345Asn	c.1033G>A	missense_variant	1.19358e-05
12	101437383	rs1199199462	G	A	p.Met372Ile	p.Met372Ile	c.1116G>A	missense_variant	1.1948e-05
12	101442138	rs541493742	A	G	p.Asn389Ser	p.Asn389Ser	c.1166A>G	missense_variant	1.19412e-05
12	101477493	rs754238725	A	G	p.Lys443Arg	p.Lys443Arg	c.1328A>G	missense_variant	1.22258e-05
12	101477501	rs765804915	C	T	p.Arg446Trp	p.Arg446Trp	c.1336C>T	missense_variant	1.08429e-05
12	101477523	rs757890018	A	G	p.Lys453Arg	p.Lys453Arg	c.1358A>G	missense_variant	1.23233e-05
12	101477591	rs749213271	T	C	p.Phe476Leu	p.Phe476Leu	c.1426T>C	missense_variant	1.51184e-05
12	101480518	rs757111157	G	C	p.Trp504Cys	p.Trp504Cys	c.1512G>C	missense_variant	1.19478e-05
12	101490406	rs750663409	A	G	p.Ile576Val	p.Ile576Val	c.1726A>G	missense_variant	1.06685e-05
12	101490421	rs781593105	G	A	p.Gly581Arg	p.Gly581Arg	c.1741G>A	missense_variant	1.20542e-05
12	101491716	rs12582172	G	A	p.Gly632Ser	p.Gly632Ser	c.1894G>A	missense_variant	1.20649e-05
12	101493391	rs774283498	G	A	p.Arg646Gln	p.Arg646Gln	c.1937G>A	missense_variant	1.24856e-05
12	101504200	rs1213863899	C	T	p.Thr688Ile	p.Thr688Ile	c.2063C>T	missense_variant	1.21972e-05
12	101505479	rs755042995	C	A	p.Ala779Asp	p.Ala779Asp	c.2336C>A	missense_variant	1.32261e-05
12	101510464	rs776470078	G	T	p.Val785Phe	p.Val785Phe	c.2353G>T	missense_variant	1.06089e-05
12	101510519	rs778005685	G	A	p.Arg803Gln	p.Arg803Gln	c.2408G>A	missense_variant	1.19335e-05
12	101514378	rs1247973076	G	A	p.Arg849Gln	p.Arg849Gln	c.2546G>A	missense_variant	1.19402e-05
12	101520727	rs267603265	G	A	p.Arg881Gln	p.Arg881Gln	c.2642G>A	missense_variant	1.06119e-05
12	101520825	rs764726068	G	A	p.Ala914Thr	p.Ala914Thr	c.2740G>A	missense_variant	1.19924e-05
12	101520828	rs1160577836	C	T	p.His915Tyr	p.His915Tyr	c.2743C>T	missense_variant	1.20122e-05
12	101295510	rs757139716	C	T	p.Arg149Cys	p.Arg149Cys	c.445C>T	missense_variant	1.41516e-05
12	101333108	rs758889069	A	G	p.Asn24Ser	p.Asn24Ser	c.71A>G	missense_variant	1.59392e-05
12	101336210	rs755363477	G	A	p.Arg83Gln	p.Arg83Gln	c.248G>A	missense_variant	1.59356e-05
12	101336230	rs777297088	T	A	p.Tyr90Asn	p.Tyr90Asn	c.268T>A	missense_variant	1.41635e-05
12	101336254	rs745674469	G	A	p.Glu98Lys	p.Glu98Lys	c.292G>A	missense_variant	1.59379e-05
12	101365114	rs998435026	G	A	p.Val128Met	p.Val128Met	c.382G>A	missense_variant	1.59529e-05
12	101381385	rs763994039	C	G	p.Thr189Arg	p.Thr189Arg	c.566C>G	missense_variant	1.59127e-05
12	101413843	rs1165048769	A	G	p.Asn221Asp	p.Asn221Asp	c.661A>G	missense_variant	0.00012734
12	101430890	rs747732523	A	C	p.Thr252Pro	p.Thr252Pro	c.754A>C	missense_variant	1.59144e-05
12	101436167	rs755674505	G	A	p.Gly324Ser	p.Gly324Ser	c.970G>A	missense_variant	1.59133e-05
12	101442154	rs748547193	C	G	p.Phe394Leu	p.Phe394Leu	c.1182C>G	missense_variant	1.5921e-05
12	101473001	rs771740284	G	A	p.Arg413Gln	p.Arg413Gln	c.1238G>A	missense_variant	1.4157e-05
12	101477480	rs764493575	G	A	p.Ala439Thr	p.Ala439Thr	c.1315G>A	missense_variant	1.62994e-05
12	101490367	rs267603264	C	A	p.Leu563Ile	p.Leu563Ile	c.1687C>A	missense_variant	1.41841e-05
12	101491723	rs760935253	C	T	p.Pro634Leu	p.Pro634Leu	c.1901C>T	missense_variant	1.61015e-05
12	101493480	rs754705690	G	A	p.Asp676Asn	p.Asp676Asn	c.2026G>A	missense_variant	1.64359e-05
12	101514312	rs369120652	G	A	p.Arg827His	p.Arg827His	c.2480G>A	missense_variant	1.59248e-05
12	101514365	rs570033114	G	A	p.Val845Ile	p.Val845Ile	c.2533G>A	missense_variant	1.59169e-05
12	101520783	rs139827573	C	T	p.Arg900Cys	p.Arg900Cys	c.2698C>T	missense_variant	1.59217e-05
12	101133776	rs188103003	G	T	p.Arg84Leu	p.Arg84Leu	c.251G>T	missense_variant	3.72573e-05
12	101133823	rs1478964120	A	G	p.Ile100Val	p.Ile100Val	c.298A>G	missense_variant	3.72895e-05
12	101295520	rs1171681344	T	A	p.Val152Glu	p.Val152Glu	c.455T>A	missense_variant	1.76826e-05
12	101295597	rs760333862	A	G	p.Lys12Glu	p.Lys12Glu	c.34A>G	missense_variant	2.01772e-05
12	101336219	rs762671352	A	G	p.Tyr86Cys	p.Tyr86Cys	c.257A>G	missense_variant	1.99159e-05
12	101413867	rs533844889	G	A	p.Val229Met	p.Val229Met	c.685G>A	missense_variant	1.77387e-05
12	101504202	rs754615726	A	G	p.Thr689Ala	p.Thr689Ala	c.2065A>G	missense_variant	2.02892e-05
12	101504256	rs780293692	A	G	p.Ile707Val	p.Ile707Val	c.2119A>G	missense_variant	1.77931e-05
12	101504260	rs368069375	T	C	p.Ile708Thr	p.Ile708Thr	c.2123T>C	missense_variant	2.0033e-05
12	101505407	rs763712389	C	T	p.Ala755Val	p.Ala755Val	c.2264C>T	missense_variant	2.00364e-05
12	101514300	rs1433365815	A	T	p.Tyr823Phe	p.Tyr823Phe	c.2468A>T	missense_variant	1.99219e-05
12	101127565	rs766796380	C	G	p.Ser12Arg	p.Ser12Arg	c.36C>G	missense_variant	4.49613e-05
12	101127581	rs989961681	C	A	p.Leu18Ile	p.Leu18Ile	c.52C>A	missense_variant	3.63733e-05
12	101295502	rs767188493	C	T	p.Ser146Leu	p.Ser146Leu	c.437C>T	missense_variant	2.12287e-05
12	101333221	rs765480171	G	A	p.Gly62Arg	p.Gly62Arg	c.184G>A	missense_variant	2.39326e-05
12	101368634	rs762589282	A	G	p.Tyr155Cys	p.Tyr155Cys	c.464A>G	missense_variant	2.12968e-05
12	101368646	rs752635853	G	A	p.Arg159His	p.Arg159His	c.476G>A	missense_variant	2.1214e-05
12	101433736	rs777370787	A	G	p.Ser266Gly	p.Ser266Gly	c.796A>G	missense_variant	2.13374e-05
12	101436113	rs771044930	C	T	p.Arg306Trp	p.Arg306Trp	c.916C>T	missense_variant	2.38827e-05
12	101442152	rs781624602	T	G	p.Phe394Val	p.Phe394Val	c.1180T>G	missense_variant	2.38802e-05
12	101493457	rs749894195	C	T	p.Pro668Leu	p.Pro668Leu	c.2003C>T	missense_variant	2.43619e-05
12	101505368	rs774890649	T	C	p.Ile742Thr	p.Ile742Thr	c.2225T>C	missense_variant	2.15237e-05
12	101505431	rs765241694	G	A	p.Arg763His	p.Arg763His	c.2288G>A	missense_variant	2.13179e-05
12	101133790	rs944311071	G	A	p.Ala89Thr	p.Ala89Thr	c.265G>A	missense_variant	5.21648e-05
12	101295429	rs767276014	A	C	p.Ser122Arg	p.Ser122Arg	c.364A>C	missense_variant	2.96244e-05
12	101295456	rs759282849	C	T	p.Arg131Cys	p.Arg131Cys	c.391C>T	missense_variant	2.49895e-05
12	101295493	rs573437877	G	A	p.Arg143His	p.Arg143His	c.428G>A	missense_variant	2.47763e-05
12	101336168	rs761925825	G	C	p.Arg69Thr	p.Arg69Thr	c.206G>C	missense_variant	2.79187e-05
12	101442127	rs140890653	C	A	p.His385Gln	p.His385Gln	c.1155C>A	missense_variant	2.78658e-05
12	101477570	rs200403749	G	A	p.Val469Ile	p.Val469Ile	c.1405G>A	missense_variant	3.38681e-05
12	101505430	rs141487719	C	T	p.Arg763Cys	p.Arg763Cys	c.2287C>T	missense_variant	2.7972e-05
12	101133793	rs747962840	A	G	p.Thr90Ala	p.Thr90Ala	c.268A>G	missense_variant	5.96099e-05
12	101381321	rs758365911	G	A	p.Asp168Asn	p.Asp168Asn	c.502G>A	missense_variant	2.83463e-05
12	101430881	rs780598682	C	T	p.Arg249Cys	p.Arg249Cys	c.745C>T	missense_variant	2.82951e-05
12	101430894	rs148799316	A	G	p.Asn253Ser	p.Asn253Ser	c.758A>G	missense_variant	3.18274e-05
12	101477568	rs747906520	T	C	p.Ile468Thr	p.Ile468Thr	c.1403T>C	missense_variant	3.28014e-05
12	101127578	rs980176485	A	C	p.Asn17His	p.Asn17His	c.49A>C	missense_variant	5.45263e-05
12	101295592	rs775165984	A	G	p.Asn10Ser	p.Asn10Ser	c.29A>G	missense_variant	3.62742e-05
12	101295601	rs144771429	C	T	p.Thr13Ile	p.Thr13Ile	c.38C>T	missense_variant	3.23504e-05
12	101368648	rs144445830	C	T	p.Arg160Cys	p.Arg160Cys	c.478C>T	missense_variant	3.18174e-05
12	101413907	rs757668505	A	G	p.Lys242Arg	p.Lys242Arg	c.725A>G	missense_variant	3.20764e-05
12	101493497	rs200042629	G	A	p.Met681Ile	p.Met681Ile	c.2043G>A	missense_variant	3.79366e-05
12	101514303	rs770666618	G	A	p.Arg824Gln	p.Arg824Gln	c.2471G>A	missense_variant	3.18681e-05
12	101520784	rs143188971	G	A	p.Arg900His	p.Arg900His	c.2699G>A	missense_variant	3.18426e-05
12	101413817	rs746421680	T	G	p.Ile212Ser	p.Ile212Ser	c.635T>G	missense_variant	3.55434e-05
12	101430893	rs7969347	A	G	p.Asn253Asp	p.Asn253Asp	c.757A>G	missense_variant	3.53667e-05
12	101436114	rs201513929	G	A	p.Arg306Gln	p.Arg306Gln	c.917G>A	missense_variant	3.98035e-05
12	101480543	rs200715860	G	A	p.Val513Ile	p.Val513Ile	c.1537G>A	missense_variant	3.98267e-05
12	101127632	rs921318583	A	G	p.Ile35Val	p.Ile35Val	c.103A>G	missense_variant	6.7083e-05
12	101133680	rs1466073156	A	T	p.Asn52Ile	p.Asn52Ile	c.155A>T	missense_variant	8.19562e-05
12	101295507	rs760437957	C	T	p.Arg148Cys	p.Arg148Cys	c.442C>T	missense_variant	3.89347e-05
12	101510552	rs376008571	C	T	p.Ser814Leu	p.Ser814Leu	c.2441C>T	missense_variant	3.89058e-05
12	101520820	rs753200419	G	T	p.Gly912Val	p.Gly912Val	c.2735G>T	missense_variant	4.39322e-05
12	101133814	rs755474560	T	C	p.Ser97Pro	p.Ser97Pro	c.289T>C	missense_variant	7.24944e-05
12	101295457	rs780112580	G	A	p.Arg131His	p.Arg131His	c.392G>A	missense_variant	4.27728e-05
12	101493438	rs762236759	A	G	p.Lys662Glu	p.Lys662Glu	c.1984A>G	missense_variant	4.81379e-05
12	101514318	rs536770439	C	T	p.Pro829Leu	p.Pro829Leu	c.2486C>T	missense_variant	4.24628e-05
12	101295508	rs752294939	G	A	p.Arg148His	p.Arg148His	c.443G>A	missense_variant	4.60099e-05
12	101333158	rs555894245	G	A	p.Asp41Asn	p.Asp41Asn	c.121G>A	missense_variant	5.57573e-05
12	101336177	rs141833422	C	T	p.Ser72Leu	p.Ser72Leu	c.215C>T	missense_variant	5.57947e-05
12	101493408	rs370881866	G	A	p.Glu652Lys	p.Glu652Lys	c.1954G>A	missense_variant	5.60911e-05
12	101520835	rs778381062	A	G	p.Asn917Ser	p.Asn917Ser	c.2750A>G	missense_variant	5.62565e-05
12	101295540	rs368294772	C	A	p.Pro159Thr	p.Pro159Thr	c.475C>A	missense_variant	5.30508e-05
12	101381342	rs372521580	C	T	p.Arg175Trp	p.Arg175Trp	c.523C>T	missense_variant	5.30725e-05
12	101433820	rs763116395	G	A	p.Val294Met	p.Val294Met	c.880G>A	missense_variant	5.32232e-05
12	101127597	rs751132415	C	T	p.Thr23Met	p.Thr23Met	c.68C>T	missense_variant	9.69744e-05
12	101336240	rs199936621	C	A	p.Ser93Tyr	p.Ser93Tyr	c.278C>A	missense_variant	5.66608e-05
12	101316045	rs182734321	A	G	p.Ile33Val	p.Ile33Val	c.97A>G	missense_variant	0.000107899
12	101316051	rs766842194	C	T	p.Pro35Ser	p.Pro35Ser	c.103C>T	missense_variant	0.000107918
12	101368649	rs778988665	G	A	p.Arg160His	p.Arg160His	c.479G>A	missense_variant	6.36393e-05
12	101336155	rs372743717	A	G	p.Thr65Ala	p.Thr65Ala	c.193A>G	missense_variant	7.10096e-05
12	101127560	rs749936289	G	A	p.Val11Met	p.Val11Met	c.31G>A	missense_variant	0.000133945
12	101295537	rs748319600	C	T	p.Leu158Phe	p.Leu158Phe	c.472C>T	missense_variant	7.77995e-05
12	101480471	rs140325859	G	A	p.Val489Ile	p.Val489Ile	c.1465G>A	missense_variant	9.9087e-05
12	101133640	rs567050595	G	A	p.Val39Ile	p.Val39Ile	c.115G>A	missense_variant	0.000253467
12	101520764	rs201623880	G	A	p.Met893Ile	p.Met893Ile	c.2679G>A	missense_variant	0.000127332
12	101381343	rs199651099	G	A	p.Arg175Gln	p.Arg175Gln	c.524G>A	missense_variant	0.000141509
12	101381338	rs150616124	G	T	p.Arg173Ser	p.Arg173Ser	c.519G>T	missense_variant	0.000148592
12	101504214	rs200450110	G	A	p.Ala693Thr	p.Ala693Thr	c.2077G>A	missense_variant	0.000151523
12	101133776	rs188103003	G	A	p.Arg84His	p.Arg84His	c.251G>A	missense_variant	0.000295954
12	101381320	rs566155639	C	G	p.Ile167Met	p.Ile167Met	c.501C>G	missense_variant	0.000211398
12	101480504	rs150353677	G	A	p.Ala500Thr	p.Ala500Thr	c.1498G>A	missense_variant	0.000219446
12	101368625	rs878855567	G	A	p.Arg152Lys	p.Arg152Lys	c.455G>A	missense_variant	0.000277899
12	101510570	rs202022090	A	C	p.Tyr820Ser	p.Tyr820Ser	c.2459A>C	missense_variant	0.000268859
12	101493469	rs143089752	A	G	p.Tyr672Cys	p.Tyr672Cys	c.2015A>G	missense_variant	0.000391415
12	101295447	rs191009660	G	T	p.Ala128Ser	p.Ala128Ser	c.382G>T	missense_variant	0.000541968
12	101368637	rs201084190	A	C	p.Tyr156Ser	p.Tyr156Ser	c.467A>C	missense_variant	0.00062601
12	101295492	rs374998220	C	T	p.Arg143Cys	p.Arg143Cys	c.427C>T	missense_variant	0.000616091
12	101127594	rs185477901	C	T	p.Thr22Met	p.Thr22Met	c.65C>T	missense_variant	0.00114589
12	101133730	rs148041984	G	A	p.Val69Ile	p.Val69Ile	c.205G>A	missense_variant	0.00144914
12	101436218	rs116925463	G	A	p.Val341Ile	p.Val341Ile	c.1021G>A	missense_variant	0.00285821
12	101133644	rs1514803	C	T	p.Ala40Val	p.Ala40Val	c.119C>T	missense_variant	0.0137614
12	101336201	rs34162417	G	C	p.Gly80Ala	p.Gly80Ala	c.239G>C	missense_variant	0.0476339
12	101133748	rs73145643	A	C	p.Ile75Leu	p.Ile75Leu	c.223A>C	missense_variant	0.18345
12	101127547	rs1014541727	AACAG	A	c.23-1_25delGACA		c.23-1_25delGACA	splice_acceptor_variant	3.18512e-05
12	101295422	rs1219534274	AG	A	c.-140delG		c.-140delG	splice_acceptor_variant	3.1839e-05
12	101368559	rs769044992	A	G	c.1056-2A>G		c.1056-2A>G	splice_acceptor_variant	3.98016e-06
12	101368560	rs1215901429	G	C	c.1056-1G>C		c.1056-1G>C	splice_acceptor_variant	3.97981e-06
12	101491625	rs1421137728	G	A	c.1804-1G>A		c.1804-1G>A	splice_acceptor_variant	3.18512e-05
12	101504180	rs1336557222	A	T	c.2045-2A>T		c.2045-2A>T	splice_acceptor_variant	8.40951e-06
12	101504181	rs1404143494	G	T	c.2045-1G>T		c.2045-1G>T	splice_acceptor_variant	8.43305e-06
12	101437414	rs1258896650	G	T	c.1146+1G>T		c.1146+1G>T	splice_donor_variant	3.98966e-06
12	101442180	rs748776312	G	T	c.1207+1G>T		c.1207+1G>T	splice_donor_variant	3.98279e-06
12	101491724	rs370149306	G	A	c.1901+1G>A		c.1901+1G>A	splice_donor_variant	4.0256e-06
12	101505490	rs752777791	T	C	c.2345+2T>C		c.2345+2T>C	splice_donor_variant	4.46233e-06
12	101520853	rs1310875830	G	A	c.*4+1G>A		c.*4+1G>A	splice_donor_variant	4.10904e-06
12	101111324	rs887980370	C	T	c.21C>T	c.21C>T(p.=)	c.21C>T	splice_region_variant	3.19714e-05
12	101111330	rs1245573095	C	T	c.22+5C>T		c.22+5C>T	splice_region_variant	3.19632e-05
12	101133625	rs1050325763	T	A	c.107-7T>A		c.107-7T>A	splice_region_variant	7.46347e-06
12	101133629	rs1316701881	C	T	c.107-3C>T		c.107-3C>T	splice_region_variant	7.46046e-06
12	101133890	rs1309237524	G	C	c.358+7G>C		c.358+7G>C	splice_region_variant	7.49468e-06
12	101295416	rs1449372884	C	T	c.-140-8C>T		c.-140-8C>T	splice_region_variant	4.49648e-06
12	101295622	rs761488427	A	G	c.55+4A>G		c.55+4A>G	splice_region_variant	4.21873e-06
12	101295622	rs761488427	A	T	c.55+4A>T		c.55+4A>T	splice_region_variant	4.21873e-06
12	101295624	rs750288007	G	T	c.55+6G>T		c.55+6G>T	splice_region_variant	4.23589e-06
12	101295626	rs1362716775	A	C	c.55+8A>C		c.55+8A>C	splice_region_variant	4.23248e-06
12	101316000	rs1177176177	C	G	c.-1244-4C>G		c.-1244-4C>G	splice_region_variant	7.66848e-06
12	101333086	rs756165863	G	T	c.56-7G>T		c.56-7G>T	splice_region_variant	3.99138e-06
12	101333087	rs753971728	T	G	c.56-6T>G		c.56-6T>G	splice_region_variant	3.9901e-06
12	101336150	rs759338747	T	C	c.193-5T>C		c.193-5T>C	splice_region_variant	4.00394e-06
12	101336316	rs1394731552	A	G	c.351+3A>G		c.351+3A>G	splice_region_variant	4.05462e-06
12	101365077	rs768717256	G	T	c.352-7G>T		c.352-7G>T	splice_region_variant	4.05479e-06
12	101365078	rs776776310	T	G	c.352-6T>G		c.352-6T>G	splice_region_variant	4.03174e-06
12	101365189	rs750040458	G	A	c.452+5G>A		c.452+5G>A	splice_region_variant	4.01436e-06
12	101381312	rs756007229	C	T	c.498-5C>T		c.498-5C>T	splice_region_variant	3.18654e-05
12	101381452	rs1250870068	A	T	c.629+4A>T		c.629+4A>T	splice_region_variant	3.98921e-06
12	101381453	rs1469674789	G	T	c.629+5G>T		c.629+5G>T	splice_region_variant	3.99186e-06
12	101413806	rs969364895	A	G	c.630-6A>G		c.630-6A>G	splice_region_variant	3.1837e-05
12	101413921	rs747649232	AAGT	A	c.736+8_736+10delGTA		c.736+8_736+10delGTA	splice_region_variant	4.02398e-06
12	101430865	rs1452786629	T	C	c.737-8T>C		c.737-8T>C	splice_region_variant	3.98048e-06
12	101430874	rs1453173392	T	G	c.738T>G	c.738T>G(p.=)	c.738T>G	splice_region_variant	3.97886e-06
12	101430933	rs776868675	T	C	c.792+5T>C		c.792+5T>C	splice_region_variant	3.98172e-06
12	101433727	rs1247728320	T	A	c.793-6T>A		c.793-6T>A	splice_region_variant	4.02036e-06
12	101436251	rs781337778	G	C	c.1049+5G>C		c.1049+5G>C	splice_region_variant	3.18634e-05
12	101436251	rs781337778	G	T	c.1049+5G>T		c.1049+5G>T	splice_region_variant	3.97969e-06
12	101437313	rs1368938509	C	G	c.1050-4C>G		c.1050-4C>G	splice_region_variant	3.98791e-06
12	101442113	rs1466465976	T	C	c.1147-6T>C		c.1147-6T>C	splice_region_variant	3.98349e-06
12	101442187	rs1268083851	T	A	c.1207+8T>A		c.1207+8T>A	splice_region_variant	3.98587e-06
12	101472966	rs202226969	T	C	c.1208-5T>C		c.1208-5T>C	splice_region_variant	3.98279e-06
12	101472968	rs376001079	C	T	c.1208-3C>T		c.1208-3C>T	splice_region_variant	3.98352e-06
12	101473060	rs1183375687	A	C	c.1290+7A>C		c.1290+7A>C	splice_region_variant	3.99227e-06
12	101473061	rs751627407	T	G	c.1290+8T>G		c.1290+8T>G	splice_region_variant	3.99578e-06
12	101480430	rs768903338	C	T	c.1432-8C>T		c.1432-8C>T	splice_region_variant	3.98562e-06
12	101480434	rs1168218815	C	T	c.1432-4C>T		c.1432-4C>T	splice_region_variant	3.98429e-06
12	101480440	rs776940513	C	A	c.1434C>A	c.1434C>A(p.=)	c.1434C>A	splice_region_variant	3.98276e-06
12	101480608	rs760040284	T	C	c.1596+6T>C		c.1596+6T>C	splice_region_variant	3.18492e-05
12	101490307	rs769543238	T	C	c.1634-7T>C		c.1634-7T>C	splice_region_variant	3.99498e-06
12	101490308	rs773048225	C	A	c.1634-6C>A		c.1634-6C>A	splice_region_variant	3.99505e-06
12	101490429	rs747675504	A	G	c.1745+4A>G		c.1745+4A>G	splice_region_variant	4.02525e-06
12	101490433	rs1263571719	C	T	c.1745+8C>T		c.1745+8C>T	splice_region_variant	4.0308e-06
12	101491422	rs762331780	G	A	c.1746-7G>A		c.1746-7G>A	splice_region_variant	3.98864e-06
12	101491486	rs1255569630	G	A	c.1803G>A	c.1803G>A(p.=)	c.1803G>A	splice_region_variant	3.1839e-05
12	101491489	rs1367552664	C	T	c.1803+3C>T		c.1803+3C>T	splice_region_variant	3.98438e-06
12	101491628	rs1336164088	C	T	c.1806C>T	c.1806C>T(p.=)	c.1806C>T	splice_region_variant	3.99179e-06
12	101491726		A	AGGTTTACAGGACACCCAGGTGCCTACTTGAGGCTGATAAACAGGTGGAGACT	c.1901+3_1901+4insGGTTTACAGGACACCCAGGTGCCTACTTGAGGCTGATAAACAGGTGGAGACT		c.1901+3_1901+4insGGTTTACAGGACACCCAGGTGCCTACTTGAGGCTGATAAACAGGTGGAGACT	splice_region_variant	4.02528e-06
12	101491731	rs1469090006	C	T	c.1901+8C>T		c.1901+8C>T	splice_region_variant	4.03525e-06
12	101493348	rs1318481234	T	C	c.1902-8T>C		c.1902-8T>C	splice_region_variant	4.49039e-06
12	101493350	rs1345397391	G	A	c.1902-6G>A		c.1902-6G>A	splice_region_variant	4.46476e-06
12	101493356	rs1222273664	G	T	c.1902G>T	c.1902G>T(p.=)	c.1902G>T	splice_region_variant	4.32249e-06
12	101493502	rs1384018686	T	C	c.2044+4T>C		c.2044+4T>C	splice_region_variant	4.92451e-06
12	101504340	rs1278871051	T	A	c.2197+6T>A		c.2197+6T>A	splice_region_variant	4.56525e-06
12	101505335	rs769162066	G	C	c.2198-6G>C		c.2198-6G>C	splice_region_variant	4.23363e-06
12	101505495	rs756359198	T	C	c.2345+7T>C		c.2345+7T>C	splice_region_variant	4.4145e-06
12	101510454	rs897903147	T	C	c.2346-3T>C		c.2346-3T>C	splice_region_variant	3.18573e-05
12	101514294	rs769544842	A	G	c.2466-4A>G		c.2466-4A>G	splice_region_variant	3.9873e-06
12	101514295	rs773052212	T	C	c.2466-3T>C		c.2466-3T>C	splice_region_variant	3.9868e-06
12	101514409	rs566307955	T	C	c.2571+6T>C		c.2571+6T>C	splice_region_variant	3.98448e-06
12	101133891	rs1351924276	T	C	c.358+8T>C		c.358+8T>C	splice_region_variant	1.2134e-05
12	101442112	rs1378320733	T	C	c.1147-7T>C		c.1147-7T>C	splice_region_variant	7.96794e-06
12	101480435	rs1388334224	C	T	c.1432-3C>T		c.1432-3C>T	splice_region_variant	7.96667e-06
12	101488031	rs375512960	C	T	c.1597-3C>T		c.1597-3C>T	splice_region_variant	7.97976e-06
12	101488036	rs548775355	C	G	c.1599C>G	c.1599C>G(p.=)	c.1599C>G	splice_region_variant	7.97715e-06
12	101490432	rs541161461	A	C	c.1745+7A>C		c.1745+7A>C	splice_region_variant	8.0551e-06
12	101491424	rs769363399	T	G	c.1746-5T>G		c.1746-5T>G	splice_region_variant	7.97614e-06
12	101520851	rs746874676	A	G	c.*3A>G		c.*3A>G	splice_region_variant	8.17414e-06
12	101295426	rs181677054	T	C	c.-138T>C		c.-138T>C	splice_region_variant	1.28074e-05
12	101368553	rs761017640	C	G	c.1056-8C>G		c.1056-8C>G	splice_region_variant	1.1946e-05
12	101430866	rs777546521	GT	G	c.737-3delT		c.737-3delT	splice_region_variant	1.19405e-05
12	101433730	rs541444587	C	T	c.793-3C>T		c.793-3C>T	splice_region_variant	1.07101e-05
12	101490309	rs762788411	C	T	c.1634-5C>T		c.1634-5C>T	splice_region_variant	1.19858e-05
12	101127638	rs1319567796	G	A	c.106+3G>A		c.106+3G>A	splice_region_variant	3.16771e-05
12	101295622	rs761488427	A	C	c.55+4A>C		c.55+4A>C	splice_region_variant	1.68749e-05
12	101488027	rs763680229	T	C	c.1597-7T>C		c.1597-7T>C	splice_region_variant	1.59771e-05
12	101514409	rs566307955	T	G	c.2571+6T>G		c.2571+6T>G	splice_region_variant	1.41653e-05
12	101127547	rs1014541727	A	T	c.23-5A>T		c.23-5A>T	splice_region_variant	3.8245e-05
12	101133882	rs772163564	A	C	c.357A>C	c.357A>C(p.=)	c.357A>C	splice_region_variant	3.74061e-05
12	101510457	rs373088631	G	A	c.2346G>A	c.2346G>A(p.=)	c.2346G>A	splice_region_variant	1.98908e-05
12	101436251	rs781337778	G	A	c.1049+5G>A		c.1049+5G>A	splice_region_variant	2.12269e-05
12	101315999	rs746330076	T	C	c.-1244-5T>C		c.-1244-5T>C	splice_region_variant	5.39208e-05
12	101504177	rs765878754	T	C	c.2045-5T>C		c.2045-5T>C	splice_region_variant	2.93447e-05
12	101490310	rs375036981	A	G	c.1634-4A>G		c.1634-4A>G	splice_region_variant	2.83903e-05
12	101333086	rs756165863	G	A	c.56-7G>A		c.56-7G>A	splice_region_variant	3.59224e-05
12	101491422	rs762331780	G	GT	c.1746-5dupT		c.1746-5dupT	splice_region_variant	3.58978e-05
12	101477604	rs775445891	A	C	c.1431+8A>C		c.1431+8A>C	splice_region_variant	0.000109686
12	101520857	rs768446998	G	A	c.*4+5G>A		c.*4+5G>A	splice_region_variant	0.000176271
12	101488077	rs750243912	G	A	c.1633+7G>A		c.1633+7G>A	splice_region_variant	0.000198562
12	101413917	rs17030913	T	C	c.735T>C	c.735T>C(p.=)	c.735T>C	splice_region_variant	0.0050557
12	101442167	rs1273022697	A	G	p.Met1?	p.Met1?	c.1A>G	start_lost	1.19429e-05
12	101133636	rs977877979	T	G	p.Tyr37Ter	p.Tyr37Ter	c.111T>G	stop_gained	7.45512e-06
12	101133843	rs1417671941	C	G	p.Tyr106Ter	p.Tyr106Ter	c.318C>G	stop_gained	7.4628e-06
12	101295549		A	T	p.Arg162Ter	p.Arg162Ter	c.484A>T	stop_gained	3.98178e-06
12	101336194	rs766790643	C	T	p.Arg78Ter	p.Arg78Ter	c.232C>T	stop_gained	3.98438e-06
12	101433815	rs748210460	G	A	p.Trp292Ter	p.Trp292Ter	c.875G>A	stop_gained	3.99052e-06
12	101436198	rs1346765991	T	A	p.Leu334Ter	p.Leu334Ter	c.1001T>A	stop_gained	3.18552e-05
12	101473003	rs775067695	C	T	p.Arg414Ter	p.Arg414Ter	c.1240C>T	stop_gained	3.98153e-06
12	101477465	rs775993661	C	T	p.Arg434Ter	p.Arg434Ter	c.1300C>T	stop_gained	4.12266e-06
12	101490316		C	T	p.Gln546Ter	p.Gln546Ter	c.1636C>T	stop_gained	3.99211e-06
12	101491455	rs1160713397	T	A	p.Leu591Ter	p.Leu591Ter	c.1772T>A	stop_gained	3.98356e-06
12	101493408	rs370881866	G	T	p.Glu652Ter	p.Glu652Ter	c.1954G>T	stop_gained	3.18654e-05
12	101510518	rs1334303212	C	T	p.Arg803Ter	p.Arg803Ter	c.2407C>T	stop_gained	3.97772e-06
12	101520789	rs1282454716	C	T	p.Gln902Ter	p.Gln902Ter	c.2704C>T	stop_gained	3.98134e-06
12	101520726	rs778663996	C	T	p.Arg881Ter	p.Arg881Ter	c.2641C>T	stop_gained	7.95969e-06
12	101520798	rs763133235	C	T	p.Arg905Ter	p.Arg905Ter	c.2713C>T	stop_gained	7.9661e-06
12	101520841	rs758121558	G	A	p.Trp919Ter	p.Trp919Ter	c.2756G>A	stop_gained	8.08349e-06
12	101433784	rs1307329755	C	T	p.Arg282Ter	p.Arg282Ter	c.844C>T	stop_gained	1.19636e-05
12	101493390	rs748040220	C	T	p.Arg646Ter	p.Arg646Ter	c.1936C>T	stop_gained	1.25188e-05
12	101133687	rs931589607	C	A	p.Tyr54Ter	p.Tyr54Ter	c.162C>A	stop_gained	3.019e-05
12	101295477	rs1394681445	C	T	p.Arg138Ter	p.Arg138Ter	c.412C>T	stop_gained	1.77437e-05
12	101133763	rs765845185	C	T	p.Arg80Ter	p.Arg80Ter	c.238C>T	stop_gained	3.62266e-05
12	101368575	rs1467524319	G	T	p.Ter357LeuextTer29	p.Ter357LeuextTer29	c.1070G>T	stop_lost	3.97782e-06
12	101368576	rs1216164734	A	G	p.Ter357TrpextTer29	p.Ter357TrpextTer29	c.1071A>G	stop_lost	3.97757e-06
12	101127583	rs1382532544	T	G	p.Leu18Leu	c.54T>G(p.=)	c.54T>G	synonymous_variant	7.48167e-06
12	101133639	rs1260485000	C	T	p.Asp38Asp	c.114C>T(p.=)	c.114C>T	synonymous_variant	7.45579e-06
12	101133648	rs1182637755	G	T	p.Gly41Gly	c.123G>T(p.=)	c.123G>T	synonymous_variant	7.4529e-06
12	101133654	rs1419117909	G	A	p.Val43Val	c.129G>A(p.=)	c.129G>A	synonymous_variant	7.4519e-06
12	101133718	rs1200358833	C	T	p.Leu65Leu	c.193C>T(p.=)	c.193C>T	synonymous_variant	7.4489e-06
12	101133747	rs1423001783	C	T	p.Gly74Gly	c.222C>T(p.=)	c.222C>T	synonymous_variant	7.44724e-06
12	101133759	rs1334567722	C	T	p.Tyr78Tyr	c.234C>T(p.=)	c.234C>T	synonymous_variant	7.44879e-06
12	101133771	rs1034210730	C	T	p.Phe82Phe	c.246C>T(p.=)	c.246C>T	synonymous_variant	7.4489e-06
12	101133801	rs1451059949	G	A	p.Leu92Leu	c.276G>A(p.=)	c.276G>A	synonymous_variant	7.45279e-06
12	101133810	rs1196861428	A	G	p.Pro95Pro	c.285A>G(p.=)	c.285A>G	synonymous_variant	7.45323e-06
12	101133855	rs1385256556	C	T	p.Ser110Ser	c.330C>T(p.=)	c.330C>T	synonymous_variant	7.46648e-06
12	101295431	rs200782384	T	C	p.Ser122Ser	c.366T>C(p.=)	c.366T>C	synonymous_variant	4.21397e-06
12	101295449	rs1361893060	T	C	p.Ala128Ala	c.384T>C(p.=)	c.384T>C	synonymous_variant	3.18431e-05
12	101295473	rs748409558	A	G	p.Gln136Gln	c.408A>G(p.=)	c.408A>G	synonymous_variant	3.99485e-06
12	101295509	rs753577267	T	G	p.Arg148Arg	c.444T>G(p.=)	c.444T>G	synonymous_variant	3.98096e-06
12	101295542	rs1342420338	A	G	p.Pro159Pro	c.477A>G(p.=)	c.477A>G	synonymous_variant	3.97848e-06
12	101316026	rs1401489063	C	G	p.Gly26Gly	c.78C>G(p.=)	c.78C>G	synonymous_variant	7.44169e-06
12	101316044	rs1300432930	A	G	p.Gln32Gln	c.96A>G(p.=)	c.96A>G	synonymous_variant	3.18593e-05
12	101316062	rs1385403286	A	G	p.Pro38Pro	c.114A>G(p.=)	c.114A>G	synonymous_variant	3.18471e-05
12	101316074	rs61734230	G	A	p.Val42Val	c.126G>A(p.=)	c.126G>A	synonymous_variant	7.47529e-06
12	101316095	rs1319362522	T	C	p.Asn49Asn	c.147T>C(p.=)	c.147T>C	synonymous_variant	7.49659e-06
12	101333154	rs772916802	T	C	p.Asp39Asp	c.117T>C(p.=)	c.117T>C	synonymous_variant	3.98241e-06
12	101333184	rs1211833259	G	A	p.Leu49Leu	c.147G>A(p.=)	c.147G>A	synonymous_variant	3.98273e-06
12	101333220	rs1243711528	C	T	p.Ala61Ala	c.183C>T(p.=)	c.183C>T	synonymous_variant	3.98813e-06
12	101336169	rs1379525904	A	G	p.Arg69Arg	c.207A>G(p.=)	c.207A>G	synonymous_variant	3.98807e-06
12	101336175	rs377300608	A	G	p.Lys71Lys	c.213A>G(p.=)	c.213A>G	synonymous_variant	3.98724e-06
12	101336178	rs1385016629	A	G	p.Ser72Ser	c.216A>G(p.=)	c.216A>G	synonymous_variant	3.98441e-06
12	101336181	rs763290202	T	C	p.Asn73Asn	c.219T>C(p.=)	c.219T>C	synonymous_variant	3.98451e-06
12	101336194	rs766790643	C	A	p.Arg78Arg	c.232C>A(p.=)	c.232C>A	synonymous_variant	3.98438e-06
12	101336247	rs1237315145	C	T	p.Pro95Pro	c.285C>T(p.=)	c.285C>T	synonymous_variant	3.984e-06
12	101336280	rs771807533	C	T	p.Asn106Asn	c.318C>T(p.=)	c.318C>T	synonymous_variant	3.98638e-06
12	101336296	rs775462128	T	C	p.Leu112Leu	c.334T>C(p.=)	c.334T>C	synonymous_variant	3.99958e-06
12	101336301	rs1331304644	A	G	p.Gln113Gln	c.339A>G(p.=)	c.339A>G	synonymous_variant	4.00275e-06
12	101365092	rs1259207726	A	C	p.Leu120Leu	c.360A>C(p.=)	c.360A>C	synonymous_variant	3.9896e-06
12	101365110	rs767876157	C	A	p.Ile126Ile	c.378C>A(p.=)	c.378C>A	synonymous_variant	3.9868e-06
12	101365113	rs1377392142	T	C	p.Phe127Phe	c.381T>C(p.=)	c.381T>C	synonymous_variant	3.98524e-06
12	101365146	rs764584813	A	G	p.Gly138Gly	c.414A>G(p.=)	c.414A>G	synonymous_variant	3.98816e-06
12	101368632	rs1346144989	C	T	p.Ile154Ile	c.462C>T(p.=)	c.462C>T	synonymous_variant	3.18898e-05
12	101381326	rs1363031770	A	G	p.Lys169Lys	c.507A>G(p.=)	c.507A>G	synonymous_variant	3.98216e-06
12	101381371	rs1020243865	G	A	p.Arg184Arg	c.552G>A(p.=)	c.552G>A	synonymous_variant	3.97877e-06
12	101381389	rs757229237	G	T	p.Leu190Leu	c.570G>T(p.=)	c.570G>T	synonymous_variant	3.97861e-06
12	101381438	rs1435718726	A	C	p.Arg207Arg	c.619A>C(p.=)	c.619A>C	synonymous_variant	3.18552e-05
12	101381443	rs756394333	C	T	p.Ile208Ile	c.624C>T(p.=)	c.624C>T	synonymous_variant	3.98549e-06
12	101413869	rs145580165	G	T	p.Val229Val	c.687G>T(p.=)	c.687G>T	synonymous_variant	3.9924e-06
12	101413896	rs1250529425	T	C	p.Tyr238Tyr	c.714T>C(p.=)	c.714T>C	synonymous_variant	4.01043e-06
12	101430877	rs1288160690	G	C	p.Leu247Leu	c.741G>C(p.=)	c.741G>C	synonymous_variant	3.97902e-06
12	101430904	rs1237706968	T	C	p.Tyr256Tyr	c.768T>C(p.=)	c.768T>C	synonymous_variant	3.97839e-06
12	101433756	rs748986088	C	T	p.Ser272Ser	c.816C>T(p.=)	c.816C>T	synonymous_variant	3.99017e-06
12	101433762	rs778600135	A	G	p.Arg274Arg	c.822A>G(p.=)	c.822A>G	synonymous_variant	4.07751e-06
12	101433768	rs745747720	T	C	p.His276His	c.828T>C(p.=)	c.828T>C	synonymous_variant	4.06908e-06
12	101433795	rs1187302685	C	T	p.Leu285Leu	c.855C>T(p.=)	c.855C>T	synonymous_variant	3.9867e-06
12	101433810	rs1183568060	C	G	p.Ala290Ala	c.870C>G(p.=)	c.870C>G	synonymous_variant	3.9902e-06
12	101436127	rs1219893392	G	A	p.Glu310Glu	c.930G>A(p.=)	c.930G>A	synonymous_variant	3.97905e-06
12	101436136	rs1268555277	G	A	p.Gly313Gly	c.939G>A(p.=)	c.939G>A	synonymous_variant	3.18512e-05
12	101436181	rs763524045	A	T	p.Pro328Pro	c.984A>T(p.=)	c.984A>T	synonymous_variant	3.97814e-06
12	101436235	rs751477189	C	T	p.His346His	c.1038C>T(p.=)	c.1038C>T	synonymous_variant	3.97899e-06
12	101442136	rs751805127	C	T	p.Asp388Asp	c.1164C>T(p.=)	c.1164C>T	synonymous_variant	3.98067e-06
12	101442163	rs1209736749	T	C	p.Val397Val	c.1191T>C(p.=)	c.1191T>C	synonymous_variant	3.98048e-06
12	101472975	rs369280518	A	G	p.Thr404Thr	c.1212A>G(p.=)	c.1212A>G	synonymous_variant	3.18634e-05
12	101477503	rs1392478333	G	A	p.Arg446Arg	c.1338G>A(p.=)	c.1338G>A	synonymous_variant	3.18492e-05
12	101477548	rs780891719	A	G	p.Thr461Thr	c.1383A>G(p.=)	c.1383A>G	synonymous_variant	4.28603e-06
12	101480488	rs1246411414	G	A	p.Val494Val	c.1482G>A(p.=)	c.1482G>A	synonymous_variant	3.98061e-06
12	101480515	rs538206224	G	A	p.Lys503Lys	c.1509G>A(p.=)	c.1509G>A	synonymous_variant	3.98235e-06
12	101480533	rs781437938	T	C	p.Asn509Asn	c.1527T>C(p.=)	c.1527T>C	synonymous_variant	3.98264e-06
12	101480548	rs763205941	A	C	p.Ala514Ala	c.1542A>C(p.=)	c.1542A>C	synonymous_variant	3.98283e-06
12	101490336	rs1448567936	G	A	p.Glu552Glu	c.1656G>A(p.=)	c.1656G>A	synonymous_variant	3.98756e-06
12	101490360	rs376628514	A	G	p.Lys560Lys	c.1680A>G(p.=)	c.1680A>G	synonymous_variant	3.98854e-06
12	101490405	rs779081658	C	T	p.Tyr575Tyr	c.1725C>T(p.=)	c.1725C>T	synonymous_variant	4.00218e-06
12	101491441	rs1200824733	C	T	p.His586His	c.1758C>T(p.=)	c.1758C>T	synonymous_variant	3.98476e-06
12	101491450	rs1310175013	C	G	p.Ala589Ala	c.1767C>G(p.=)	c.1767C>G	synonymous_variant	3.18492e-05
12	101491468	rs1408981514	C	T	p.Asn595Asn	c.1785C>T(p.=)	c.1785C>T	synonymous_variant	3.98343e-06
12	101491483	rs1301343997	A	G	p.Glu600Glu	c.1800A>G(p.=)	c.1800A>G	synonymous_variant	3.98413e-06
12	101491646	rs956053422	T	A	p.Leu608Leu	c.1824T>A(p.=)	c.1824T>A	synonymous_variant	3.1841e-05
12	101491653	rs778488741	C	T	p.Leu611Leu	c.1831C>T(p.=)	c.1831C>T	synonymous_variant	4.00061e-06
12	101491682	rs771830209	G	A	p.Val620Val	c.1860G>A(p.=)	c.1860G>A	synonymous_variant	4.01332e-06
12	101493401	rs759730288	T	C	p.His649His	c.1947T>C(p.=)	c.1947T>C	synonymous_variant	4.01345e-06
12	101493476	rs1490512565	C	T	p.Leu674Leu	c.2022C>T(p.=)	c.2022C>T	synonymous_variant	4.6806e-06
12	101504198	rs1361396697	C	T	p.Phe687Phe	c.2061C>T(p.=)	c.2061C>T	synonymous_variant	4.09796e-06
12	101504228	rs1485265785	A	G	p.Leu697Leu	c.2091A>G(p.=)	c.2091A>G	synonymous_variant	4.0171e-06
12	101504238	rs1184313862	C	T	p.Leu701Leu	c.2101C>T(p.=)	c.2101C>T	synonymous_variant	4.0015e-06
12	101504243	rs1228896490	C	T	p.Ala702Ala	c.2106C>T(p.=)	c.2106C>T	synonymous_variant	3.18492e-05
12	101504324	rs1320506003	C	G	p.Ala729Ala	c.2187C>G(p.=)	c.2187C>G	synonymous_variant	3.18776e-05
12	101505351	rs749722561	T	C	p.Tyr736Tyr	c.2208T>C(p.=)	c.2208T>C	synonymous_variant	4.11919e-06
12	101510484	rs1443086467	C	T	p.Ser791Ser	c.2373C>T(p.=)	c.2373C>T	synonymous_variant	3.97788e-06
12	101510541	rs1317066701	C	T	p.Gly810Gly	c.2430C>T(p.=)	c.2430C>T	synonymous_variant	3.97804e-06
12	101510553	rs762658538	G	A	p.Ser814Ser	c.2442G>A(p.=)	c.2442G>A	synonymous_variant	3.97902e-06
12	101510562	rs1279189267	T	C	p.Pro817Pro	c.2451T>C(p.=)	c.2451T>C	synonymous_variant	3.97902e-06
12	101514316	rs1423318615	C	T	p.Asp828Asp	c.2484C>T(p.=)	c.2484C>T	synonymous_variant	3.98051e-06
12	101514346	rs750630867	C	T	p.Tyr838Tyr	c.2514C>T(p.=)	c.2514C>T	synonymous_variant	3.98096e-06
12	101514373	rs1488692108	T	C	p.Ala847Ala	c.2541T>C(p.=)	c.2541T>C	synonymous_variant	3.97972e-06
12	101520746	rs1176240694	C	T	p.Tyr887Tyr	c.2661C>T(p.=)	c.2661C>T	synonymous_variant	3.97915e-06
12	101520770	rs1452895986	A	G	p.Glu895Glu	c.2685A>G(p.=)	c.2685A>G	synonymous_variant	3.97915e-06
12	101520815	rs1488925132	G	A	p.Lys910Lys	c.2730G>A(p.=)	c.2730G>A	synonymous_variant	3.99001e-06
12	101520827	rs753251983	A	T	p.Ala914Ala	c.2742A>T(p.=)	c.2742A>T	synonymous_variant	4.00086e-06
12	101520830	rs756840370	C	T	p.His915His	c.2745C>T(p.=)	c.2745C>T	synonymous_variant	4.0076e-06
12	101127568	rs1241741177	C	T	p.Ser13Ser	c.39C>T(p.=)	c.39C>T	synonymous_variant	6.36943e-05
12	101127610	rs1043807116	C	T	p.Tyr27Tyr	c.81C>T(p.=)	c.81C>T	synonymous_variant	1.49813e-05
12	101133684	rs764467443	A	G	p.Pro53Pro	c.159A>G(p.=)	c.159A>G	synonymous_variant	1.49007e-05
12	101295432	rs755955164	T	C	p.Leu123Leu	c.367T>C(p.=)	c.367T>C	synonymous_variant	7.44175e-06
12	101295539	rs764282073	C	T	p.Leu158Leu	c.474C>T(p.=)	c.474C>T	synonymous_variant	7.95691e-06
12	101336217	rs781715300	C	T	p.Asp85Asp	c.255C>T(p.=)	c.255C>T	synonymous_variant	7.96762e-06
12	101365104	rs774602737	C	T	p.Asp124Asp	c.372C>T(p.=)	c.372C>T	synonymous_variant	7.97524e-06
12	101381338	rs150616124	G	A	p.Arg173Arg	c.519G>A(p.=)	c.519G>A	synonymous_variant	7.07579e-06
12	101381362	rs144762607	G	A	p.Lys181Lys	c.543G>A(p.=)	c.543G>A	synonymous_variant	7.9576e-06
12	101381419	rs755107133	T	A	p.Thr200Thr	c.600T>A(p.=)	c.600T>A	synonymous_variant	7.96679e-06
12	101430913	rs770668981	G	A	p.Ala259Ala	c.777G>A(p.=)	c.777G>A	synonymous_variant	7.95786e-06
12	101433741	rs944147928	T	C	p.Tyr267Tyr	c.801T>C(p.=)	c.801T>C	synonymous_variant	7.99277e-06
12	101436154	rs1278123286	G	A	p.Leu319Leu	c.957G>A(p.=)	c.957G>A	synonymous_variant	6.36862e-05
12	101436166	rs377315098	C	T	p.Thr323Thr	c.969C>T(p.=)	c.969C>T	synonymous_variant	7.95824e-06
12	101437377	rs758628273	A	G	p.Pro370Pro	c.1110A>G(p.=)	c.1110A>G	synonymous_variant	7.96407e-06
12	101442127	rs140890653	C	T	p.His385His	c.1155C>T(p.=)	c.1155C>T	synonymous_variant	7.96166e-06
12	101442133	rs780237632	T	C	p.Phe387Phe	c.1161T>C(p.=)	c.1161T>C	synonymous_variant	7.96071e-06
12	101472975	rs369280518	A	C	p.Thr404Thr	c.1212A>C(p.=)	c.1212A>C	synonymous_variant	7.96381e-06
12	101477515	rs1478728942	T	A	p.Ile450Ile	c.1350T>A(p.=)	c.1350T>A	synonymous_variant	8.19464e-06
12	101480482	rs1188106847	G	A	p.Arg492Arg	c.1476G>A(p.=)	c.1476G>A	synonymous_variant	7.07664e-06
12	101480524	rs745819866	A	G	p.Leu506Leu	c.1518A>G(p.=)	c.1518A>G	synonymous_variant	7.9654e-06
12	101480569	rs774800848	C	T	p.Cys521Cys	c.1563C>T(p.=)	c.1563C>T	synonymous_variant	7.97022e-06
12	101490417	rs1433234975	C	T	p.Phe579Phe	c.1737C>T(p.=)	c.1737C>T	synonymous_variant	8.02594e-06
12	101493390	rs748040220	C	A	p.Arg646Arg	c.1936C>A(p.=)	c.1936C>A	synonymous_variant	8.34585e-06
12	101504204	rs767226812	T	C	p.Thr689Thr	c.2067T>C(p.=)	c.2067T>C	synonymous_variant	7.1885e-06
12	101504219	rs190167099	T	C	p.Ala694Ala	c.2082T>C(p.=)	c.2082T>C	synonymous_variant	8.15468e-06
12	101505378	rs758995911	C	G	p.Leu745Leu	c.2235C>G(p.=)	c.2235C>G	synonymous_variant	8.0664e-06
12	101505423	rs147476649	T	C	p.Phe760Phe	c.2280T>C(p.=)	c.2280T>C	synonymous_variant	7.99418e-06
12	101510472	rs761662835	T	C	p.Tyr787Tyr	c.2361T>C(p.=)	c.2361T>C	synonymous_variant	7.95463e-06
12	101514301	rs1180647408	C	T	p.Tyr823Tyr	c.2469C>T(p.=)	c.2469C>T	synonymous_variant	7.96692e-06
12	101514368	rs149861898	C	T	p.Leu846Leu	c.2536C>T(p.=)	c.2536C>T	synonymous_variant	7.95881e-06
12	101520737	rs745640426	A	G	p.Arg884Arg	c.2652A>G(p.=)	c.2652A>G	synonymous_variant	7.07354e-06
12	101520798	rs763133235	C	A	p.Arg905Arg	c.2713C>A(p.=)	c.2713C>A	synonymous_variant	7.9661e-06
12	101316056	rs900362213	C	T	p.Asp36Asp	c.108C>T(p.=)	c.108C>T	synonymous_variant	1.80141e-05
12	101368644	rs781164710	C	T	p.Pro158Pro	c.474C>T(p.=)	c.474C>T	synonymous_variant	1.193e-05
12	101381351	rs774012800	T	C	p.Leu178Leu	c.532T>C(p.=)	c.532T>C	synonymous_variant	1.19372e-05
12	101413869	rs145580165	G	C	p.Val229Val	c.687G>C(p.=)	c.687G>C	synonymous_variant	1.06427e-05
12	101480470	rs748480361	C	T	p.Ile488Ile	c.1464C>T(p.=)	c.1464C>T	synonymous_variant	1.06165e-05
12	101480530	rs768792876	G	A	p.Arg508Arg	c.1524G>A(p.=)	c.1524G>A	synonymous_variant	1.1948e-05
12	101488063	rs752244271	G	A	p.Thr542Thr	c.1626G>A(p.=)	c.1626G>A	synonymous_variant	1.19636e-05
12	101490420	rs572173243	C	T	p.Leu580Leu	c.1740C>T(p.=)	c.1740C>T	synonymous_variant	1.20516e-05
12	101491435	rs1053754362	A	G	p.Thr584Thr	c.1752A>G(p.=)	c.1752A>G	synonymous_variant	1.19603e-05
12	101491691	rs143233263	G	A	p.Gln623Gln	c.1869G>A(p.=)	c.1869G>A	synonymous_variant	1.2047e-05
12	101493431	rs754326360	A	G	p.Gln659Gln	c.1977A>G(p.=)	c.1977A>G	synonymous_variant	1.06876e-05
12	101505471	rs750419758	A	G	p.Gln776Gln	c.2328A>G(p.=)	c.2328A>G	synonymous_variant	1.29245e-05
12	101510571	rs201602807	C	T	p.Tyr820Tyr	c.2460C>T(p.=)	c.2460C>T	synonymous_variant	1.19391e-05
12	101520725	rs1485802289	T	C	p.Asp880Asp	c.2640T>C(p.=)	c.2640T>C	synonymous_variant	1.0612e-05
12	101520749	rs771876334	G	A	p.Leu888Leu	c.2664G>A(p.=)	c.2664G>A	synonymous_variant	1.06108e-05
12	101365131	rs761107211	A	G	p.Pro133Pro	c.399A>G(p.=)	c.399A>G	synonymous_variant	1.59368e-05
12	101295500	rs565412977	G	A	p.Ala145Ala	c.435G>A(p.=)	c.435G>A	synonymous_variant	1.98991e-05
12	101413863	rs773092607	A	G	p.Arg227Arg	c.681A>G(p.=)	c.681A>G	synonymous_variant	1.99513e-05
12	101493458	rs372248204	G	A	p.Pro668Pro	c.2004G>A(p.=)	c.2004G>A	synonymous_variant	2.0346e-05
12	101493479	rs751248544	C	T	p.Phe675Phe	c.2025C>T(p.=)	c.2025C>T	synonymous_variant	2.35867e-05
12	101504330	rs770587478	C	T	p.Asp731Asp	c.2193C>T(p.=)	c.2193C>T	synonymous_variant	1.93856e-05
12	101505378	rs758995911	C	T	p.Leu745Leu	c.2235C>T(p.=)	c.2235C>T	synonymous_variant	1.78989e-05
12	101510514	rs756200297	G	A	p.Glu801Glu	c.2403G>A(p.=)	c.2403G>A	synonymous_variant	1.98899e-05
12	101510553	rs762658538	G	C	p.Ser814Ser	c.2442G>C(p.=)	c.2442G>C	synonymous_variant	1.76861e-05
12	101514379	rs747642296	A	G	p.Arg849Arg	c.2547A>G(p.=)	c.2547A>G	synonymous_variant	1.98992e-05
12	101514391	rs1443253314	C	T	p.Ile853Ile	c.2559C>T(p.=)	c.2559C>T	synonymous_variant	1.99027e-05
12	101520836	rs750104788	C	T	p.Asn917Asn	c.2751C>T(p.=)	c.2751C>T	synonymous_variant	2.0121e-05
12	101336160	rs775343966	G	A	p.Val66Val	c.198G>A(p.=)	c.198G>A	synonymous_variant	2.12757e-05
12	101381416	rs751631593	C	T	p.Tyr199Tyr	c.597C>T(p.=)	c.597C>T	synonymous_variant	2.12247e-05
12	101413836	rs367676037	G	A	p.Thr218Thr	c.654G>A(p.=)	c.654G>A	synonymous_variant	2.12915e-05
12	101127595	rs779743416	G	A	p.Thr22Thr	c.66G>A(p.=)	c.66G>A	synonymous_variant	4.24325e-05
12	101133729	rs765634291	C	T	p.Phe68Phe	c.204C>T(p.=)	c.204C>T	synonymous_variant	4.22634e-05
12	101381320	rs566155639	C	T	p.Ile167Ile	c.501C>T(p.=)	c.501C>T	synonymous_variant	2.48135e-05
12	101430922	rs375375787	G	T	p.Leu262Leu	c.786G>T(p.=)	c.786G>T	synonymous_variant	2.47607e-05
12	101433819	rs773520727	C	T	p.Gly293Gly	c.879C>T(p.=)	c.879C>T	synonymous_variant	2.48333e-05
12	101480461	rs766765291	G	A	p.Val485Val	c.1455G>A(p.=)	c.1455G>A	synonymous_variant	2.78654e-05
12	101480503	rs755777158	C	T	p.Phe499Phe	c.1497C>T(p.=)	c.1497C>T	synonymous_variant	2.78693e-05
12	101493404	rs530767899	A	T	p.Gly650Gly	c.1950A>T(p.=)	c.1950A>T	synonymous_variant	2.8066e-05
12	101365179	rs148065824	T	G	p.Pro149Pro	c.447T>G(p.=)	c.447T>G	synonymous_variant	2.84525e-05
12	101381365	rs760368972	A	G	p.Pro182Pro	c.546A>G(p.=)	c.546A>G	synonymous_variant	3.18276e-05
12	101477524	rs779437040	G	A	p.Lys453Lys	c.1359G>A(p.=)	c.1359G>A	synonymous_variant	3.28645e-05
12	101133717	rs762238124	T	C	p.Asp64Asp	c.192T>C(p.=)	c.192T>C	synonymous_variant	5.4338e-05
12	101413866	rs371829096	C	T	p.Ile228Ile	c.684C>T(p.=)	c.684C>T	synonymous_variant	3.19267e-05
12	101430925	rs142484336	T	C	p.His263His	c.789T>C(p.=)	c.789T>C	synonymous_variant	3.58106e-05
12	101520845	rs779812218	G	A	p.Pro920Pro	c.2760G>A(p.=)	c.2760G>A	synonymous_variant	3.24437e-05
12	101133687	rs931589607	C	T	p.Tyr54Tyr	c.162C>T(p.=)	c.162C>T	synonymous_variant	6.03799e-05
12	101336229	rs755620483	G	A	p.Val89Val	c.267G>A(p.=)	c.267G>A	synonymous_variant	4.78072e-05
12	101133696	rs569577651	C	T	p.Gly57Gly	c.171C>T(p.=)	c.171C>T	synonymous_variant	7.84977e-05
12	101127577	rs754101079	T	C	p.Tyr16Tyr	c.48T>C(p.=)	c.48T>C	synonymous_variant	8.48094e-05
12	101490408	rs200172974	C	T	p.Ile576Ile	c.1728C>T(p.=)	c.1728C>T	synonymous_variant	7.82846e-05
12	101480458	rs146719285	C	T	p.Ala484Ala	c.1452C>T(p.=)	c.1452C>T	synonymous_variant	0.000116787
12	101436217	rs761457503	C	T	p.Gly340Gly	c.1020C>T(p.=)	c.1020C>T	synonymous_variant	0.000134429
12	101514322	rs115686403	T	A	p.Pro830Pro	c.2490T>A(p.=)	c.2490T>A	synonymous_variant	0.000152113
12	101436184	rs565844450	T	G	p.Ala329Ala	c.987T>G(p.=)	c.987T>G	synonymous_variant	0.000198897
12	101473030	rs144708621	T	C	p.Leu423Leu	c.1267T>C(p.=)	c.1267T>C	synonymous_variant	0.000219449
12	101520821	rs140291622	A	G	p.Gly912Gly	c.2736A>G(p.=)	c.2736A>G	synonymous_variant	0.000443439
12	101480521	rs138063019	G	A	p.Ala505Ala	c.1515G>A(p.=)	c.1515G>A	synonymous_variant	0.000456686
12	101133645	rs143563629	G	A	p.Ala40Ala	c.120G>A(p.=)	c.120G>A	synonymous_variant	0.00178215
12	101111318	rs118038390	C	T	p.Thr5Thr	c.15C>T(p.=)	c.15C>T	synonymous_variant	0.0123434
12	101514349	rs2271642	A	G	p.Thr839Thr	c.2517A>G(p.=)	c.2517A>G	synonymous_variant	0.0023807
12	101505408	rs3741956	G	A	p.Ala755Ala	c.2265G>A(p.=)	c.2265G>A	synonymous_variant	0.00275779
12	101514319	rs17031025	G	A	p.Pro829Pro	c.2487G>A(p.=)	c.2487G>A	synonymous_variant	0.00355662
12	101295434	rs186198729	A	G	p.Leu123Leu	c.369A>G(p.=)	c.369A>G	synonymous_variant	0.00440928
12	101127598	rs1877877	G	A	p.Thr23Thr	c.69G>A(p.=)	c.69G>A	synonymous_variant	0.00826401
12	101295602	rs34182255	C	G	p.Thr13Thr	c.39C>G(p.=)	c.39C>G	synonymous_variant	0.0887505
12	101520689	rs1055734	A	G	p.Ser868Ser	c.2604A>G(p.=)	c.2604A>G	synonymous_variant	0.145657
